# Supplementary material for: A tumor microenvironment preoperative nomogram for prediction of lymph node metastasis in bladder cancer
Source: Front Oncol. 2022 Dec 15;12:1099965. doi: 10.3389/fonc.2022.1099965 (PMC9798213; doi:10.3389/fonc.2022.1099965)
Supplement: Supplementary file 1 [file DataSheet_1.zip]

Archive with 9 entries (9 files):
- table S7.xlsx
- description of supplementary material.docx
- Figure S1 Double RFS.tif
- table S1.xlsx
- table S2.xlsx
- table S3Training set.csv
- table S4Test set.csv
- table S5.txt
- table S6.xlsx
