# Supplementary material for: A tumor microenvironment preoperative nomogram for prediction of lymph node metastasis in bladder cancer
Source: Front Oncol. 2022 Dec 15;12:1099965. doi: 10.3389/fonc.2022.1099965 (PMC9798213; doi:10.3389/fonc.2022.1099965)
Supplement: Supplementary file 1 [file DataSheet_1.zip › table S7.xlsx]

## Sheet: Sheet1
gene	Pvalue
AZGP1	0.00093
C11orf86	0.001
CHP2	0.46
CLDN9	0.2
CLIC3	0.033
EPHB6	0.52
ERVV2	0.51
GABBR2	0.1
HS3ST2	0.37
HSD17B2	0.0083
KCNK13	0.0073
SHH	0.00015
STEAP4	0.134
NOG	0.52
