# Supplementary material for: A tumor microenvironment preoperative nomogram for prediction of lymph node metastasis in bladder cancer
Source: Front Oncol. 2022 Dec 15;12:1099965. doi: 10.3389/fonc.2022.1099965 (PMC9798213; doi:10.3389/fonc.2022.1099965)
Supplement: Supplementary file 1 [file DataSheet_1.zip › table S1.xlsx]

## Sheet: Sheet1
AZGP1-1F	AACCAAGATGGTCGTTACTCTCT
AZGP1-1R	CCTGCTTCCAATCCTCCATTC
C11orf86-1F	CTGCGAAGTCAGTCCTTGC
C11orf86-1R	CCACCTTCTTCTTACCTGTTGGT
CHP2-1F	GGGGACAGTATTCGGCGAG
CHP2-1R	TCATCTTCTACAGGGCGAAAATG
CLDN9-1F	CGGCTGCACTGCTTATGCT
CLDN9-1R	GAGGGGATGGAGTAGCCCA
CLIC3-1F	CCTCAAGGGCGTACCTTTCAC
CLIC3-1R	GTCGCTGTCATAGAGCAGGA
EPHB6-1F	GTGTAGCCTATGGGTGCTGC
EPHB6-1R	AGCCAATCTCAGATGTCTCTCC
ERVV-2-1F	ACTGGGACCAGCAACAGTTAT
ERVV-2-1R	AGTTTCCCGGAATCTTTGCCC
GABBR2-1F	CCGCAACGAGTCACTCCTG
GABBR2-1R	CAAGTGGTTAGGCCCGTATTTTA
HS3ST2-1F	CCTCTCCGGTTCCAACCAC
HS3ST2-1R	GTACTCGGATAAACTCCAGCAC
HSD17B2-1F	TCTTCTCGGTGTCATGCTTCC
HSD17B2-1R	CAAAACTCCGGCAAATACCGT
KCNK13-1F	CTACGTCATGCTGATCCTATGC
KCNK13-1R	AGTAGCTCCAGCCTTCAATGG
NOG-1F	CCATGCCGAGCGAGATCAAA
NOG-1R	TCGGAAATGATGGGGTACTGG
SHH-1F	CTCGCTGCTGGTATGCTCG
SHH-1R	ATCGCTCGGAGTTTCTGGAGA
STEAP4-1F	GGCTTTGGGAATACTTGGGTT
STEAP4-1R	TGGACAAATCGGAACTCTCTCC
GAPDH-F	CTGGGCTACACTGAGCACC
GAPDH-R	AAGTGGTCGTTGAGGGCAATG
