# Supplementary material for: A tumor microenvironment preoperative nomogram for prediction of lymph node metastasis in bladder cancer
Source: Front Oncol. 2022 Dec 15;12:1099965. doi: 10.3389/fonc.2022.1099965 (PMC9798213; doi:10.3389/fonc.2022.1099965)
Supplement: Supplementary file 1 [file DataSheet_1.zip › table S2.xlsx]

## Sheet: OS
ID	futime	fustat	Stromal_score	LN
TCGA-ZF-A9R2	642	0	0	0
TCGA-ZF-A9RM	1455	0	0	0
TCGA-E7-A5KF	20	0	0	0
TCGA-4Z-AA89	902	0	0	0
TCGA-CF-A3MG	369	0	0	0
TCGA-G2-AA3D	2139	0	0	1
TCGA-XF-AAML	232	1	0	0
TCGA-CF-A27C	425	0	0	0
TCGA-E7-A5KE	17	0	0	0
TCGA-GU-A763	997	0	0	0
TCGA-E5-A4U1	1181	0	0	0
TCGA-XF-A8HC	200	1	0	1
TCGA-XF-A8HB	1370	0	0	0
TCGA-CU-A3QU	158	0	0	1
TCGA-FJ-A3ZE	324	1	0	1
TCGA-E5-A4TZ	467	1	0	1
TCGA-G2-A2EL	819	1	0	0
TCGA-CF-A3MH	398	0	0	0
TCGA-FD-A6TE	376	0	0	1
TCGA-E7-A678	798	0	0	0
TCGA-DK-AA75	340	1	0	0
TCGA-FJ-A3Z9	385	1	0	0
TCGA-DK-A3IS	1529	0	0	0
TCGA-DK-AA6U	578	0	0	0
TCGA-DK-A6B0	2330	0	0	0
TCGA-GU-A42P	332	1	0	1
TCGA-S5-AA26	503	0	0	0
TCGA-G2-AA3B	2008	0	0	0
TCGA-GV-A3QI	1110	0	0	0
TCGA-DK-A1AG	475	0	0	0
TCGA-GV-A40G	580	0	0	0
TCGA-FD-A43X	110	0	0	0
TCGA-DK-A3X2	547	1	0	1
TCGA-DK-AA76	366	0	0	0
TCGA-4Z-AA80	19	1	0	0
TCGA-HQ-A2OE	1174	0	0	1
TCGA-DK-A3IM	248	1	0	0
TCGA-GC-A4ZW	15	0	0	0
TCGA-CF-A5U8	399	0	0	0
TCGA-BT-A42C	873	0	0	0
TCGA-ZF-AA4T	599	1	0	1
TCGA-CF-A47W	368	0	0	0
TCGA-FJ-A3ZF	524	0	0	0
TCGA-4Z-AA7Y	1522	0	0	0
TCGA-CF-A47X	384	0	0	0
TCGA-HQ-A5ND	274	1	0	1
TCGA-ZF-A9R5	1090	0	0	0
TCGA-CF-A8HY	345	0	0	0
TCGA-XF-A8HG	467	1	0	0
TCGA-GV-A3QF	617	1	0	1
TCGA-BT-A20V	154	1	0	1
TCGA-UY-A9PA	119	0	0	0
TCGA-CF-A5UA	365	0	0	0
TCGA-HQ-A2OF	1947	0	0	0
TCGA-2F-A9KP	364	1	0	1
TCGA-E5-A2PC	1326	0	0	1
TCGA-CF-A47Y	373	0	0	0
TCGA-CF-A8HX	345	0	0	0
TCGA-DK-AA6Q	413	1	0	1
TCGA-DK-AA6P	457	0	0	0
TCGA-E7-A7DU	28	0	0	0
TCGA-CF-A9FM	398	0	0	1
TCGA-GU-A42R	577	1	0	1
TCGA-GC-A3BM	651	1	0	0
TCGA-XF-A8HI	544	1	0	1
TCGA-CF-A47S	333	0	0	0
TCGA-BT-A20P	544	1	0	0
TCGA-DK-AA77	618	0	0	0
TCGA-E7-A8O8	13	0	0	0
TCGA-XF-A9ST	128	1	0	0
TCGA-XF-AAN1	941	1	0	0
TCGA-LT-A8JT	641	0	0	0
TCGA-2F-A9KR	3183	1	0	0
TCGA-BT-A2LA	522	0	0	0
TCGA-DK-A1AA	578	0	0	0
TCGA-GV-A6ZA	691	0	0	0
TCGA-GU-A42Q	344	1	0	0
TCGA-4Z-AA7S	1064	1	0	0
TCGA-YF-AA3L	364	0	0	0
TCGA-GC-A3RB	582	0	0	0
TCGA-G2-A2EJ	1460	0	0	0
TCGA-E7-A8O7	466	0	0	0
TCGA-E7-A4XJ	68	1	0	0
TCGA-UY-A8OB	2109	0	0	1
TCGA-DK-AA71	415	0	0	0
TCGA-GV-A3QK	832	0	0	1
TCGA-4Z-AA81	1270	1	0	0
TCGA-GV-A3JX	581	0	0	0
TCGA-C4-A0EZ	273	1	0	1
TCGA-K4-A3WV	646	0	0	0
TCGA-CF-A47T	385	1	0	0
TCGA-XF-A9T6	64	0	0	0
TCGA-CF-A3MF	383	0	0	0
TCGA-DK-A1AE	491	0	0	0
TCGA-DK-A6B1	2049	0	0	0
TCGA-MV-A51V	410	0	0	0
TCGA-E7-A3Y1	163	0	0	0
TCGA-PQ-A6FI	372	0	0	0
TCGA-UY-A78N	2641	1	0	1
TCGA-DK-AA6W	415	1	0	0
TCGA-ZF-A9R1	773	0	0	1
TCGA-2F-A9KQ	2886	0	0	0
TCGA-GC-A3RD	428	0	0	0
TCGA-GU-AATQ	213	1	0	0
TCGA-GD-A3OQ	95	0	0	1
TCGA-DK-A6AW	1621	0	0	0
TCGA-DK-A1A7	560	0	0	1
TCGA-GD-A6C6	67	0	0	0
TCGA-FD-A5BV	163	1	0	0
TCGA-G2-AA3F	893	0	0	1
TCGA-FD-A3N6	851	0	0	0
TCGA-CF-A3MI	370	0	0	0
TCGA-FT-A3EE	99	1	0	0
TCGA-BT-A20N	795	1	0	0
TCGA-E7-A677	820	0	0	0
TCGA-XF-AAMZ	1348	1	0	1
TCGA-DK-A6AV	1952	0	0	0
TCGA-BT-A3PH	142	1	0	1
TCGA-4Z-AA7M	495	0	0	0
TCGA-CU-A5W6	56	1	0	0
TCGA-CU-A3KJ	562	0	0	0
TCGA-DK-A2I6	2656	0	0	1
TCGA-E7-A7XN	428	0	0	0
TCGA-4Z-AA84	460	0	0	1
TCGA-DK-AA6L	1163	1	0	1
TCGA-FD-A3SS	391	1	0	1
TCGA-DK-AA6R	5041	0	0	1
TCGA-C4-A0F7	62	1	0	1
TCGA-DK-A6B5	1542	0	0	1
TCGA-K4-A6FZ	55	0	0	0
TCGA-FD-A3N5	685	1	0	0
TCGA-4Z-AA7R	522	1	0	0
TCGA-XF-AAMH	344	1	0	1
TCGA-XF-A9SH	1971	1	0	0
TCGA-UY-A78O	2312	0	0	0
TCGA-XF-AAN2	1869	1	0	0
TCGA-G2-A2EK	485	0	0	0
TCGA-CU-A3YL	906	0	0	0
TCGA-2F-A9KT	3314	0	0	0
TCGA-E7-A541	778	1	0	0
TCGA-CF-A1HR	389	0	0	0
TCGA-4Z-AA83	2024	0	0	0
TCGA-FD-A62O	216	1	0	1
TCGA-4Z-AA87	1454	0	0	0
TCGA-H4-A2HO	46	0	0	0
TCGA-FD-A3B5	272	1	0	1
TCGA-CF-A47V	379	0	0	0
TCGA-FD-A6TI	294	1	0	1
TCGA-DK-A3IL	413	1	0	1
TCGA-XF-A9T4	495	1	0	1
TCGA-XF-AAMQ	2177	0	0	0
TCGA-CF-A1HS	382	0	0	0
TCGA-K4-A5RI	356	1	0	0
TCGA-G2-A2EF	1884	0	0	0
TCGA-4Z-AA7O	512	0	0	0
TCGA-BT-A20W	254	1	0	0
TCGA-XF-AAN5	2293	0	0	0
TCGA-BT-A2LD	623	1	0	1
TCGA-CF-A9FF	361	0	0	0
TCGA-DK-AA6X	467	0	0	0
TCGA-BT-A0YX	400	1	0	0
TCGA-BT-A3PJ	789	0	0	1
TCGA-PQ-A6FN	507	0	0	0
TCGA-UY-A78K	536	1	0	1
TCGA-E7-A85H	394	0	0	0
TCGA-K4-A4AC	278	1	0	0
TCGA-DK-A3X1	2009	0	0	0
TCGA-DK-A1A6	2020	0	0	1
TCGA-GC-A3I6	630	1	0	0
TCGA-UY-A9PE	189	0	0	1
TCGA-DK-A3WW	633	0	0	0
TCGA-BL-A3JM	205	1	0	0
TCGA-BT-A0S7	200	1	0	0
TCGA-BT-A42E	1108	0	0	0
TCGA-UY-A9PF	117	0	0	1
TCGA-ZF-AA4V	1806	0	0	0
TCGA-FD-A5C0	550	1	0	1
TCGA-HQ-A5NE	370	1	0	0
TCGA-XF-AAMW	253	1	1	0
TCGA-XF-AAN0	1718	1	1	1
TCGA-DK-A3IK	146	1	1	1
TCGA-CF-A7I0	368	0	1	0
TCGA-C4-A0F1	89	0	1	0
TCGA-CU-A0YO	149	1	1	1
TCGA-GU-A767	144	1	1	1
TCGA-FD-A3NA	1845	0	1	0
TCGA-C4-A0F6	700	0	1	0
TCGA-K4-A6MB	469	0	1	1
TCGA-GV-A3JZ	603	0	1	1
TCGA-DK-A1AD	3420	0	1	1
TCGA-FD-A43P	832	0	1	0
TCGA-BT-A20U	455	1	1	0
TCGA-LC-A66R	466	0	1	1
TCGA-GC-A3RC	484	0	1	0
TCGA-CF-A9FL	565	1	1	0
TCGA-FD-A3SN	887	0	1	0
TCGA-BT-A20J	579	1	1	0
TCGA-XF-AAMX	206	1	1	0
TCGA-XF-A8HE	3817	0	1	0
TCGA-UY-A78L	1127	0	1	1
TCGA-ZF-A9RD	408	1	1	1
TCGA-BT-A20X	251	1	1	1
TCGA-XF-A8HD	2964	0	1	0
TCGA-UY-A78M	690	1	1	1
TCGA-GC-A6I3	423	0	1	1
TCGA-BT-A42F	864	0	1	1
TCGA-C4-A0F0	59	0	1	0
TCGA-FD-A3SJ	739	1	1	1
TCGA-UY-A9PD	542	0	1	0
TCGA-FD-A5BY	251	0	1	0
TCGA-XF-A8HF	2954	1	1	0
TCGA-FD-A3B6	1005	1	1	0
TCGA-XF-A9T0	799	0	1	0
TCGA-ZF-AA5H	897	0	1	1
TCGA-ZF-AA56	259	1	1	0
TCGA-XF-AAMG	3364	0	1	0
TCGA-4Z-AA82	1556	1	1	1
TCGA-GC-A6I1	272	1	1	0
TCGA-GD-A2C5	812	0	1	1
TCGA-GC-A3WC	540	0	1	0
TCGA-FD-A5BR	813	0	1	0
TCGA-CU-A72E	413	1	1	1
TCGA-DK-AA6T	572	0	1	0
TCGA-5N-A9KM	530	1	1	0
TCGA-4Z-AA7W	840	0	1	0
TCGA-2F-A9KO	734	1	1	1
TCGA-GV-A3JV	434	1	1	1
TCGA-GU-AATO	324	1	1	1
TCGA-CU-A0YN	393	1	1	0
TCGA-XF-A9T2	575	1	1	0
TCGA-G2-A2ES	1004	1	1	0
TCGA-DK-A3IT	648	0	1	0
TCGA-XF-AAN7	565	1	1	1
TCGA-BL-A13J	81	1	1	1
TCGA-E7-A97Q	246	1	1	1
TCGA-GC-A3OO	481	0	1	0
TCGA-DK-AA6M	1582	0	1	0
TCGA-BT-A20T	453	1	1	1
TCGA-FD-A43N	230	0	1	0
TCGA-2F-A9KW	254	1	1	0
TCGA-DK-A1AC	3981	0	1	0
TCGA-XF-A9T5	2027	0	1	1
TCGA-FD-A6TH	131	1	1	1
TCGA-E7-A6MD	129	0	1	1
TCGA-GD-A3OP	64	0	1	1
TCGA-FD-A43Y	474	1	1	0
TCGA-ZF-A9RC	2868	0	1	0
TCGA-G2-AA3C	211	1	1	1
TCGA-FD-A62P	191	1	1	0
TCGA-UY-A78P	2380	0	1	0
TCGA-DK-A3WX	321	1	1	0
TCGA-CU-A0YR	460	1	1	1
TCGA-K4-A3WU	105	0	1	0
TCGA-BT-A2LB	492	1	1	0
TCGA-FD-A3B4	510	1	1	0
TCGA-K4-A4AB	84	0	1	0
TCGA-FD-A3SM	547	1	1	1
TCGA-FJ-A3Z7	945	0	1	1
TCGA-ZF-AA4R	1036	1	1	1
TCGA-UY-A9PH	1561	0	1	0
TCGA-GU-A766	480	0	1	0
TCGA-XF-A9SJ	98	1	1	1
TCGA-DK-A1A3	665	1	1	1
TCGA-DK-A2I2	237	1	1	1
TCGA-XF-A9SV	388	1	1	1
TCGA-K4-A54R	842	0	1	0
TCGA-XF-AAMY	3011	0	1	0
TCGA-GU-A764	610	0	1	0
TCGA-FD-A6TD	386	1	1	0
TCGA-XF-A8HH	57	1	1	1
TCGA-XF-AAN3	2625	0	1	1
TCGA-BT-A3PK	303	1	1	0
TCGA-FD-A6TC	187	0	1	0
TCGA-UY-A8OC	92	1	1	1
TCGA-G2-A2EC	696	1	1	0
TCGA-DK-A1A5	65	1	1	0
TCGA-XF-A9T8	418	1	1	0
TCGA-S5-A6DX	56	1	1	1
TCGA-BT-A20Q	593	1	1	1
TCGA-G2-A2EO	1804	1	1	0
TCGA-FD-A3SR	602	1	1	1
TCGA-FD-A3SO	168	1	1	1
TCGA-GU-A762	232	1	1	1
TCGA-K4-AAQO	359	0	1	0
TCGA-XF-A9SU	182	1	1	1
TCGA-FD-A6TF	69	1	1	1
TCGA-GC-A3YS	758	0	1	1
TCGA-FD-A5BU	588	0	1	0
TCGA-DK-A3IN	250	1	1	0
TCGA-K4-A5RJ	539	0	1	0
TCGA-FD-A6TB	572	0	1	0
TCGA-R3-A69X	433	0	1	0
TCGA-XF-AAMR	2790	0	1	0
TCGA-FD-A6TA	1912	0	1	1
TCGA-FD-A6TG	93	1	1	1
TCGA-XF-A9T3	68	0	1	1
TCGA-GU-AATP	1003	0	1	1
TCGA-UY-A8OD	3432	0	1	0
TCGA-XF-A9SY	640	0	1	1
TCGA-XF-A9SM	1048	0	1	0
TCGA-YC-A8S6	293	0	1	0
TCGA-4Z-AA86	311	1	1	1
TCGA-E7-A7DV	37	0	1	1
TCGA-FD-A5C1	1792	0	1	0
TCGA-DK-A6B2	477	0	1	1
TCGA-XF-A9SZ	859	1	1	1
TCGA-XF-A9SI	2423	0	1	0
TCGA-ZF-AA5P	372	0	1	1
TCGA-UY-A9PB	899	0	1	0
TCGA-FD-A3B3	974	1	1	0
TCGA-FT-A61P	337	0	1	1
TCGA-SY-A9G5	1186	0	1	0
TCGA-XF-A9SK	486	1	1	1
TCGA-ZF-A9R9	864	1	1	1
TCGA-DK-A2I1	546	0	1	0
TCGA-DK-AA6S	5050	0	1	0
TCGA-FD-A5BX	173	1	1	1
TCGA-ZF-AA58	1649	0	1	1
TCGA-FD-A3SQ	1423	1	1	1
TCGA-4Z-AA7N	1367	1	1	0
TCGA-FD-A43S	455	0	1	0
TCGA-BL-A13I	223	1	1	0
TCGA-XF-AAMT	90	1	1	1
TCGA-BT-A20R	154	1	1	1
TCGA-FD-A6TK	330	0	1	0
TCGA-DK-A3IU	706	1	1	0
TCGA-DK-A1AB	508	1	1	1
TCGA-DK-A3WY	4967	0	1	0
TCGA-K4-A5RH	276	0	1	0
TCGA-XF-A9SP	454	1	1	0
TCGA-BL-A5ZZ	377	0	1	0
TCGA-XF-A9SX	719	1	1	1
TCGA-DK-A2HX	1420	1	1	1
TCGA-FD-A43U	636	0	1	1
TCGA-BT-A20O	370	1	1	0
TCGA-FD-A5BZ	835	1	1	1
TCGA-K4-A83P	495	0	1	1
TCGA-SY-A9G0	1008	1	1	1
TCGA-FD-A3SL	712	1	1	1
TCGA-XF-A9SL	2020	1	1	1
TCGA-K4-A3WS	761	0	1	0
TCGA-XF-AAMJ	1670	1	1	0
TCGA-DK-A2I4	4343	0	1	0
TCGA-FD-A62S	406	1	1	0
TCGA-DK-A1AF	536	0	1	1
TCGA-FD-A3B7	122	1	1	0
TCGA-FD-A62N	82	0	1	0
TCGA-DK-AA74	1708	0	1	0
TCGA-XF-A9SW	362	1	1	1
TCGA-FD-A5BT	328	1	1	0
TCGA-XF-AAME	2828	1	1	0
TCGA-FD-A3B8	384	0	1	0
TCGA-XF-AAN4	823	1	1	0
TCGA-FD-A3SP	783	0	1	0
TCGA-FD-A5BS	1639	0	1	0
TCGA-DK-A3IQ	539	1	1	0

## Sheet: RFS
ID	futime	fustat	Stromal_score	LN
TCGA-ZF-A9R2	642	0	0	0
TCGA-ZF-A9RM	1455	0	0	0
TCGA-E7-A5KF	20	0	0	0
TCGA-4Z-AA89	885	1	0	0
TCGA-CF-A3MG	369	0	0	0
TCGA-G2-AA3D	2139	0	0	1
TCGA-XF-AAML	232	0	0	0
TCGA-CF-A27C	425	0	0	0
TCGA-E7-A5KE	17	0	0	0
TCGA-GU-A763	997	0	0	0
TCGA-E5-A4U1	992	1	0	0
TCGA-XF-A8HC	200	0	0	1
TCGA-XF-A8HB	1370	0	0	0
TCGA-CU-A3QU	158	0	0	1
TCGA-FJ-A3ZE	152	1	0	1
TCGA-G2-A2EL	105	1	0	0
TCGA-CF-A3MH	398	0	0	0
TCGA-FD-A6TE	321	1	0	1
TCGA-E7-A678	798	0	0	0
TCGA-FJ-A3Z9	385	0	0	0
TCGA-DK-A3IS	1529	0	0	0
TCGA-DK-AA6U	578	0	0	0
TCGA-DK-A6B0	2330	0	0	0
TCGA-GU-A42P	332	0	0	1
TCGA-S5-AA26	503	0	0	0
TCGA-G2-AA3B	2008	0	0	0
TCGA-GV-A3QI	768	1	0	0
TCGA-DK-A1AG	475	0	0	0
TCGA-GV-A40G	580	0	0	0
TCGA-FD-A43X	110	0	0	0
TCGA-DK-A3X2	533	1	0	1
TCGA-DK-AA76	366	0	0	0
TCGA-4Z-AA80	19	0	0	0
TCGA-HQ-A2OE	1174	0	0	1
TCGA-GC-A4ZW	15	0	0	0
TCGA-CF-A5U8	399	0	0	0
TCGA-BT-A42C	873	0	0	0
TCGA-CF-A47W	368	0	0	0
TCGA-FJ-A3ZF	524	0	0	0
TCGA-4Z-AA7Y	1522	0	0	0
TCGA-CF-A47X	384	0	0	0
TCGA-HQ-A5ND	84	1	0	1
TCGA-ZF-A9R5	1090	0	0	0
TCGA-CF-A8HY	345	0	0	0
TCGA-GV-A3QF	617	0	0	1
TCGA-UY-A9PA	119	0	0	0
TCGA-CF-A5UA	365	0	0	0
TCGA-HQ-A2OF	907	1	0	0
TCGA-E5-A2PC	1326	0	0	1
TCGA-CF-A47Y	373	0	0	0
TCGA-CF-A8HX	345	0	0	0
TCGA-E7-A7DU	28	0	0	0
TCGA-CF-A9FM	398	0	0	1
TCGA-GU-A42R	577	0	0	1
TCGA-CF-A47S	333	0	0	0
TCGA-DK-AA77	467	1	0	0
TCGA-E7-A8O8	13	0	0	0
TCGA-XF-A9ST	128	0	0	0
TCGA-LT-A8JT	641	0	0	0
TCGA-2F-A9KR	3086	1	0	0
TCGA-BT-A2LA	522	0	0	0
TCGA-DK-A1AA	578	0	0	0
TCGA-GV-A6ZA	691	0	0	0
TCGA-GU-A42Q	344	0	0	0
TCGA-4Z-AA7S	1064	0	0	0
TCGA-YF-AA3L	364	0	0	0
TCGA-GC-A3RB	582	0	0	0
TCGA-G2-A2EJ	1460	0	0	0
TCGA-E7-A8O7	466	0	0	0
TCGA-E7-A4XJ	68	0	0	0
TCGA-UY-A8OB	2109	0	0	1
TCGA-DK-AA71	415	0	0	0
TCGA-GV-A3QK	832	0	0	1
TCGA-4Z-AA81	1270	0	0	0
TCGA-GV-A3JX	581	0	0	0
TCGA-C4-A0EZ	273	0	0	1
TCGA-K4-A3WV	646	0	0	0
TCGA-CF-A47T	139	1	0	0
TCGA-CF-A3MF	383	0	0	0
TCGA-DK-A1AE	211	1	0	0
TCGA-DK-A6B1	2049	0	0	0
TCGA-MV-A51V	410	0	0	0
TCGA-E7-A3Y1	163	0	0	0
TCGA-PQ-A6FI	372	0	0	0
TCGA-UY-A78N	2472	1	0	1
TCGA-DK-AA6W	379	1	0	0
TCGA-ZF-A9R1	758	1	0	1
TCGA-2F-A9KQ	2886	0	0	0
TCGA-GC-A3RD	428	0	0	0
TCGA-GU-AATQ	213	0	0	0
TCGA-GD-A3OQ	95	0	0	1
TCGA-DK-A6AW	1621	0	0	0
TCGA-DK-A1A7	112	1	0	1
TCGA-GD-A6C6	67	0	0	0
TCGA-G2-AA3F	893	0	0	1
TCGA-FD-A3N6	851	0	0	0
TCGA-CF-A3MI	370	0	0	0
TCGA-BT-A20N	795	0	0	0
TCGA-E7-A677	820	0	0	0
TCGA-DK-A6AV	1952	0	0	0
TCGA-BT-A3PH	142	0	0	1
TCGA-4Z-AA7M	495	0	0	0
TCGA-CU-A5W6	56	0	0	0
TCGA-CU-A3KJ	166	1	0	0
TCGA-DK-A2I6	2656	0	0	1
TCGA-E7-A7XN	190	1	0	0
TCGA-4Z-AA84	460	0	0	1
TCGA-FD-A3SS	220	1	0	1
TCGA-DK-AA6R	4907	1	0	1
TCGA-DK-A6B5	1542	0	0	1
TCGA-K4-A6FZ	55	0	0	0
TCGA-FD-A3N5	685	0	0	0
TCGA-4Z-AA7R	522	0	0	0
TCGA-UY-A78O	2312	0	0	0
TCGA-XF-AAN2	1869	0	0	0
TCGA-G2-A2EK	485	1	0	0
TCGA-CU-A3YL	372	1	0	0
TCGA-2F-A9KT	3314	0	0	0
TCGA-E7-A541	778	0	0	0
TCGA-CF-A1HR	294	1	0	0
TCGA-4Z-AA83	2024	0	0	0
TCGA-FD-A62O	216	0	0	1
TCGA-4Z-AA87	221	1	0	0
TCGA-CF-A47V	379	0	0	0
TCGA-FD-A6TI	294	0	0	1
TCGA-XF-AAMQ	2177	0	0	0
TCGA-CF-A1HS	133	1	0	0
TCGA-K4-A5RI	236	1	0	0
TCGA-G2-A2EF	1884	0	0	0
TCGA-4Z-AA7O	512	0	0	0
TCGA-BT-A20W	254	0	0	0
TCGA-XF-AAN5	2293	0	0	0
TCGA-BT-A2LD	555	1	0	1
TCGA-CF-A9FF	361	0	0	0
TCGA-DK-AA6X	467	0	0	0
TCGA-BT-A0YX	326	1	0	0
TCGA-BT-A3PJ	789	0	0	1
TCGA-PQ-A6FN	507	0	0	0
TCGA-E7-A85H	394	0	0	0
TCGA-K4-A4AC	170	1	0	0
TCGA-DK-A3X1	2009	0	0	0
TCGA-DK-A1A6	2020	0	0	1
TCGA-GC-A3I6	546	1	0	0
TCGA-UY-A9PE	473	1	0	1
TCGA-DK-A3WW	633	0	0	0
TCGA-BL-A3JM	111	1	0	0
TCGA-BT-A0S7	200	0	0	0
TCGA-BT-A42E	1108	0	1	0
TCGA-UY-A9PF	117	0	1	1
TCGA-ZF-AA4V	1806	0	1	0
TCGA-FD-A5C0	426	1	1	1
TCGA-HQ-A5NE	211	1	1	0
TCGA-XF-AAMW	253	0	1	0
TCGA-CF-A7I0	368	0	1	0
TCGA-GU-A767	144	0	1	1
TCGA-FD-A3NA	1845	0	1	0
TCGA-C4-A0F6	700	0	1	0
TCGA-K4-A6MB	469	0	1	1
TCGA-GV-A3JZ	603	0	1	1
TCGA-DK-A1AD	3420	0	1	1
TCGA-FD-A43P	832	0	1	0
TCGA-BT-A20U	455	0	1	0
TCGA-LC-A66R	466	0	1	1
TCGA-GC-A3RC	484	0	1	0
TCGA-CF-A9FL	322	1	1	0
TCGA-FD-A3SN	199	1	1	0
TCGA-BT-A20J	254	1	1	0
TCGA-XF-AAMX	206	0	1	0
TCGA-XF-A8HE	3817	0	1	0
TCGA-UY-A78L	355	1	1	1
TCGA-XF-A8HD	2964	0	1	0
TCGA-GC-A6I3	423	0	1	1
TCGA-BT-A42F	864	0	1	1
TCGA-FD-A3SJ	281	1	1	1
TCGA-UY-A9PD	542	0	1	0
TCGA-FD-A5BY	251	0	1	0
TCGA-XF-A8HF	2954	0	1	0
TCGA-XF-A9T0	799	0	1	0
TCGA-ZF-AA5H	446	1	1	1
TCGA-XF-AAMG	3364	0	1	0
TCGA-GC-A6I1	272	0	1	0
TCGA-GD-A2C5	812	0	1	1
TCGA-GC-A3WC	540	0	1	0
TCGA-FD-A5BR	813	0	1	0
TCGA-CU-A72E	364	1	1	1
TCGA-DK-AA6T	572	0	1	0
TCGA-4Z-AA7W	840	0	1	0
TCGA-2F-A9KO	651	1	1	1
TCGA-GV-A3JV	134	1	1	1
TCGA-GU-AATO	324	0	1	1
TCGA-CU-A0YN	393	0	1	0
TCGA-XF-A9T2	575	0	1	0
TCGA-G2-A2ES	897	1	1	0
TCGA-DK-A3IT	648	0	1	0
TCGA-E7-A97Q	246	0	1	1
TCGA-GC-A3OO	481	0	1	0
TCGA-DK-AA6M	1582	0	1	0
TCGA-BT-A20T	314	1	1	1
TCGA-FD-A43N	230	0	1	0
TCGA-2F-A9KW	85	1	1	0
TCGA-DK-A1AC	3981	0	1	0
TCGA-XF-A9T5	664	1	1	1
TCGA-FD-A6TH	126	1	1	1
TCGA-E7-A6MD	129	0	1	1
TCGA-GD-A3OP	64	0	1	1
TCGA-FD-A43Y	474	0	1	0
TCGA-ZF-A9RC	2868	0	1	0
TCGA-G2-AA3C	211	0	1	1
TCGA-FD-A62P	191	0	1	0
TCGA-UY-A78P	2380	0	1	0
TCGA-DK-A3WX	244	1	1	0
TCGA-CU-A0YR	230	1	1	1
TCGA-K4-A3WU	105	0	1	0
TCGA-BT-A2LB	492	0	1	0
TCGA-K4-A4AB	84	0	1	0
TCGA-FD-A3SM	144	1	1	1
TCGA-FJ-A3Z7	945	0	1	1
TCGA-UY-A9PH	1561	0	1	0
TCGA-GU-A766	480	0	1	0
TCGA-XF-A9SJ	98	0	1	1
TCGA-DK-A2I2	163	1	1	1
TCGA-K4-A54R	842	0	1	0
TCGA-XF-AAMY	637	1	1	0
TCGA-GU-A764	610	0	1	0
TCGA-FD-A6TD	386	0	1	0
TCGA-XF-A8HH	57	0	1	1
TCGA-XF-AAN3	2625	0	1	1
TCGA-BT-A3PK	303	0	1	0
TCGA-FD-A6TC	187	0	1	0
TCGA-UY-A8OC	32	1	1	1
TCGA-G2-A2EC	679	1	1	0
TCGA-DK-A1A5	65	0	1	0
TCGA-S5-A6DX	56	0	1	1
TCGA-G2-A2EO	1804	0	1	0
TCGA-FD-A3SR	372	1	1	1
TCGA-FD-A3SO	143	1	1	1
TCGA-GU-A762	232	0	1	1
TCGA-FD-A6TF	69	0	1	1
TCGA-GC-A3YS	758	0	1	1
TCGA-FD-A5BU	588	0	1	0
TCGA-DK-A3IN	250	0	1	0
TCGA-FD-A6TB	572	0	1	0
TCGA-R3-A69X	433	0	1	0
TCGA-XF-AAMR	2790	0	1	0
TCGA-FD-A6TA	1912	0	1	1
TCGA-FD-A6TG	93	0	1	1
TCGA-GU-AATP	681	1	1	1
TCGA-UY-A8OD	3432	0	1	0
TCGA-XF-A9SY	168	1	1	1
TCGA-XF-A9SM	1048	0	1	0
TCGA-YC-A8S6	293	0	1	0
TCGA-4Z-AA86	311	0	1	1
TCGA-E7-A7DV	37	0	1	1
TCGA-FD-A5C1	1792	0	1	0
TCGA-DK-A6B2	268	1	1	1
TCGA-XF-A9SI	2423	0	1	0
TCGA-ZF-AA5P	372	0	1	1
TCGA-UY-A9PB	899	0	1	0
TCGA-FD-A3B3	974	0	1	0
TCGA-FT-A61P	337	0	1	1
TCGA-SY-A9G5	1186	0	1	0
TCGA-DK-A2I1	546	0	1	0
TCGA-DK-AA6S	2202	1	1	0
TCGA-ZF-AA58	1649	0	1	1
TCGA-FD-A3SQ	991	1	1	1
TCGA-4Z-AA7N	1367	0	1	0
TCGA-FD-A43S	455	0	1	0
TCGA-XF-AAMT	90	0	1	1
TCGA-FD-A6TK	330	0	1	0
TCGA-DK-A3IU	462	1	1	0
TCGA-DK-A1AB	364	1	1	1
TCGA-DK-A3WY	4967	0	1	0
TCGA-K4-A5RH	207	1	1	0
TCGA-BL-A5ZZ	242	1	1	0
TCGA-FD-A43U	497	1	1	1
TCGA-BT-A20O	315	1	1	0
TCGA-K4-A83P	89	1	1	1
TCGA-SY-A9G0	1008	0	1	1
TCGA-FD-A3SL	260	1	1	1
TCGA-XF-A9SL	2020	0	1	1
TCGA-K4-A3WS	761	0	1	0
TCGA-XF-AAMJ	1670	0	1	0
TCGA-DK-A2I4	4343	0	1	0
TCGA-FD-A62S	406	0	1	0
TCGA-DK-A1AF	528	1	1	1
TCGA-FD-A3B7	110	1	1	0
TCGA-FD-A62N	82	0	1	0
TCGA-DK-AA74	1708	0	1	0
TCGA-XF-A9SW	362	0	1	1
TCGA-FD-A5BT	328	0	1	0
TCGA-XF-AAN4	823	0	1	0
TCGA-FD-A3SP	783	0	1	0
TCGA-FD-A5BS	1639	0	1	0
TCGA-DK-A3IQ	250	1	1	0
