# Supplementary material for: A tumor microenvironment preoperative nomogram for prediction of lymph node metastasis in bladder cancer
Source: Front Oncol. 2022 Dec 15;12:1099965. doi: 10.3389/fonc.2022.1099965 (PMC9798213; doi:10.3389/fonc.2022.1099965)
Supplement: Supplementary file 1 [file DataSheet_1.zip › table S3Training set.csv]

SYMBOL	Type	ACTC1	ACTG2	ADAMTS19	ADH7	ANPEP	ANXA10	ASCL1	ATOH1	ATP1A2	ATP6V0A4	AZGP1	BPIFB2	BRINP1	BTBD16	BTNL3	C10orf82	C11orf86	C2orf40	C2orf66	C5orf67	CA1	CA10	CACNG6	CAPN8	CASQ2	CGB5	CHP2	CHRNA1	CHST9	CLDN9	CLIC3	COL2A1	CPLX2	CRH	CRTAC1	CST4	CST6	CTSE	CYP1A2	CYP3A5	DES	DUOXA2	EPHB6	ERN2	ERVV-2	FABP1	FABP9	FGF16
TCGA.2F.A9KO	LN+	17.8768	183.8352	0.1119327	19.5983	2.563123	7.558297	0.2142659	0.1368291	0.816977	0.1875719	2.523151	0	0.05813046	34.0279	0	7.626278	0.3824759	2.477306	1.178747	0.4932626	0	0.5951297	0.04083458	0.9472884	8.088581	0.2699161	14.96176	0.4043453	0	0.07382096	4.628706	0.1376589	0.01065875	7.11059	0.6175987	2.418103	4.785232	22.18153	1.220427	4.552804	369.7033	8.325091	78.23844	0.4844593	0.1556283	0.1838052	0	0.04585848
TCGA.2F.A9KP	LN+	0.05719518	12.88002	0.576481	0.170739	2.61461	0.4392855	0	0.02998739	0.4739512	0.3124219	1.744935	0.1747421	0	78.87621	0.190297	0.05502456	0.391175	0.5334001	2.30513	0	0	0	0.03579714	0.3449474	0.5030604	0	17.71084	0.2363096	0	1.067785	154.1926	0.1005641	0.0280316	5.674555	7.355713	0	7.253709	2.657258	0.3160987	30.185	19.08663	2.830932	31.61519	1.911129	0	5.693282	0	0
TCGA.4Z.AA82	LN+	26.08129	180.0714	0	0.06817677	12.20928	0.2338779	0	0	0.4598089	2.381218	0.2355243	0	0.1627862	3.698887	0	0	0.0595039	0.4462622	0	0.09208752	0.01736262	0	0.4574061	1.224345	5.458672	1.679694	27.7543	0.9310124	0.00613011	1.205897	38.76611	0.05354088	0	0	11.58963	1.128593	25.68405	0.3702118	0	2.591872	465.896	0.3042061	34.44677	0.5370114	0.08716306	0	0	0.1284202
TCGA.4Z.AA84	LN+	0.2352126	3.856848	1.649735	0.04130333	61.53678	1.594007	0.1557897	0	0.1630622	0.1909332	1.117715	0	0.01643671	3.574746	0	0	0.3244416	0.1106009	0.5384033	1.255255	0.01577811	0.02884736	0.06927725	38.53347	0.1158999	0.1526406	0.9700559	0.8231825	0.01671204	6.449847	2.781184	0.009730953	0.01808293	0.2079889	0.03613024	0.9401319	72.64194	3.916965	0	0.6102902	2.81332	0.4272323	28.94067	1.181483	0	0	0	0.03890022
TCGA.4Z.AA86	LN+	6.953991	95.55294	0.0414247	0	202.7307	0.2163595	0.06796868	0	0.4268494	0.2499037	0.04150144	0	0.07171087	0.1396663	0	0.06968834	0	0.2251829	0.06711347	0.07301981	0.0137675	0.01258566	0.06044921	0.05393509	1.618091	83.37664	0	3.152468	0	4.644416	46.82251	0.1868005	0.01577861	0.03629695	0.441366	0	41.76483	0.1048412	0.02053013	0.2412984	196.9763	7.96016	12.34766	0.02241144	0.02303834	0	0	0.1697157
TCGA.BT.A20Q	LN+	23.23831	223.4243	0.06982101	0.1822355	7.803517	25.94382	0.05091586	0	1.299009	0.04680119	0.1632175	0	0.04834725	37.5081	0.05158361	0.02610203	0	0.9036761	1.395137	0	0	0.02828405	0.03396223	4.666568	10.75003	0.1496599	0.8454342	1.233082	0	0.4604781	16.41472	0.01908187	0	0	2.17862	0.4189881	21.14316	17.64735	0	19.05444	493.5974	1.133466	17.03005	0.02518288	0.3106475	0	0	0.1525624
TCGA.BT.A20R	LN+	2.014202	23.85354	0.3018426	0	566.3974	0	0.7286529	0	0.9741886	3.041864	3.378558	0	0.4612625	0.1871602	0.0692071	0.04669302	0	1.584224	0.1686292	0.8072657	0.1106951	0	0.03037692	0.6613241	2.784946	0	0	0.1604231	0.004885301	22.87233	407.9836	0.05120234	0.007929066	1.057916	1.679306	0	104.6416	0.8640307	0.02063359	0.6021048	31.2282	0.2644719	6.300077	2.871859	2.570143	0	0	1.569253
TCGA.BT.A20T	LN+	8.699322	246.8122	0.2168225	4.49588	6.11845	0.1617792	0	0.0441748	0.1706671	2.785619	0	0	0	46.74546	0	1.175332	0	0.280628	0.8196556	0	0.04804064	0.0439167	0	1.279776	0.8822197	0	38.88896	1.810175	0	0.2383284	62.18205	0.04444269	0.3441142	340.7031	33.05742	2.86248	113.9361	46.64402	0	2.438874	240.083	36.423	95.16398	0.1759568	0.04019525	0	0.196609	0
TCGA.BT.A20V	LN+	0.06640236	3.960637	0.03797344	0.3634112	4.595418	0.5666677	0.4569102	0	0.01630362	0.1527221	2.929372	0	0.1314727	9.132818	0	0	0	0	0.1845659	0.1338725	0	0	0.2216518	4.054206	0.2966564	0	5.517659	0.07316009	0.2406149	10.96925	3.1406	9.309089	0	0	7.860684	0.1367246	0.8117011	6.842783	0.03763936	1.311914	5.542396	2.251406	0.9062852	2.259868	0.04223784	0	0	0
TCGA.BT.A20X	LN+	0.2376554	20.00729	0.03261786	1.844567	2.489698	0.8761459	0	0	0.04901483	0.2077064	0.343122	0	0	0.4032359	0.0180735	0	0.03715193	0.2786288	0.2906488	0	0.02168109	0	0	0.02548113	0.3663001	5.715611	0.2962173	0.8640769	0.03061923	0.04302375	10.8656	0.05348617	0	0	0.6826524	0	38.81207	0.01651042	0	0.8844765	4.366981	3.332488	2.824014	0.1499978	0	0	0.08873108	0.02672688
TCGA.BT.A2LD	LN+	9.562723	93.93308	0.08686921	0	5.66276	0.2222274	0.1628948	0.1213611	0.9910254	0.2495513	0	0	0.01718634	0.8647102	0	0.4453765	0	1.85032	0.2412678	1.487504	0	0.1055705	0.2173103	0.4782682	3.99913	1.037413	0	1.721451	0	26.6159	1016.497	0.1526213	0.00945382	4.305997	0.4533363	0.2680932	534.0718	1.306574	1.180868	0.1395896	166.1202	0.1839423	11.0153	0.0134279	19.02124	0	0	0
TCGA.BT.A3PH	LN+	0.07948129	23.71581	0.09374655	0.2372675	2.89536	0.5087109	0.0186445	0	0.7318071	0.1599526	0.08538202	0.07284912	0.02360523	41.95153	0	0.01911622	0	0.2912012	0.1656892	0	0	0.01035713	0	9.915572	0.04993414	0	0.1160937	1.59268	0.03600095	35.23014	1361.453	0.0139749	0.1428318	1250.174	0.5188766	0.7364455	194.3155	19.7747	0	20.17216	10.49353	5.485952	25.98306	0.06455072	3.26094	0	0	0
TCGA.BT.A42F	LN+	0.05579647	5.705208	0	0.0138803	11.76142	0	0.01745144	0.0195027	0.02054937	2.181595	0.6872986	0	2.717653	0.8606478	0	0	1.417404	0.07433654	0.0258478	0.1124902	0	0.02908313	0.0931246	0.1495608	0.03115924	0.05129604	4.129267	0.1844245	0.01497656	0.4208778	104.4229	0.01962097	0	0	0.03642553	0	80.48248	0.04845373	0.01581377	0.2563659	1.400648	0.5742988	1.101791	0.2934692	0.2661866	0.01746558	0	0.07843631
TCGA.C4.A0EZ	LN+	32.19115	169.9135	0.02347103	0.08168041	3.257323	0.03502521	0.2053905	797.5099	1.148791	1.46314	38.04649	0.03343819	0.1787766	0.1055123	0	11.84552	0	0.4009893	1.064733	0.248236	0.0156012	9.997627	0	0.2444749	6.57806	0	0	54.87396	29.60667	345.2223	5.17647	1.404789	190.5311	0.04113135	51.65852	0	4.515345	0.1188051	0.02326454	0.3582968	499.8952	0.1490971	5.267949	0.0888875	0	0.8993112	0	0
TCGA.C4.A0F7	LN+	3.410609	137.4414	0.1333021	0.0244157	3.31827	0.02093929	0	0	0.6446164	0.1222722	0.8434679	0	0.1554602	0.914645	0	0.8025889	0	1.830631	0	0	0.04663471	0	0	0.05846225	1.466159	5.684533	10.43325	0.1216523	0.694824	0.5552488	31.26911	1.363289	0.5718825	1.155719	1.270785	0.05052197	1.099768	0.01420517	0.04172507	4.921017	325.2633	3.624842	2.62922	0	0.0468227	0	0.2290262	0
TCGA.CF.A9FM	LN+	0.01629689	5.495027	0.3355086	0	4.268189	552.8655	0.06116607	0.03417779	0.1920642	0.1874102	4.901897	0	6.640521	195.1619	0	1.912765	0.6369104	0.04342404	3.487895	0	0	0	0	27.1419	0.02730273	0	14.47279	0.1615987	0.04593029	1.954569	15.15879	0.04584673	0.2662391	0	118.5406	10.06675	37.3524	74.89365	0	33.20121	0.368188	918.7004	44.15398	46.72515	0	0.3672936	0	0
TCGA.CU.A0YO	LN+	90.50292	627.5963	0.2912477	0.7132439	2.503016	26.97872	0.1179932	0	5.501983	0.4772144	2.377526	0	0.9112641	43.66702	0	0.1693699	0.09829122	6.66791	0.2796206	0	0.01434018	0.02621835	0	6.022344	29.76834	0	36.88236	0.1454759	2.415049	0.5406736	167.2261	0.01768825	0.2136543	0.1134203	2.052344	0.6990979	19.06099	8.561456	0.08553642	7.990736	1664.229	58.10743	36.19561	2.077587	0.3119564	0	0	0
TCGA.CU.A0YR	LN+	1.067044	14.30451	0	0.4550486	13.05252	0.9933813	0.02600565	0	0.07145153	3.075655	0	0	0	79.43565	0	0.05332722	3.899401	0.1107742	0.3081412	0	0	0	0	1.374372	0.4643262	0.07643991	0.05397646	4.282677	0	34.14996	206.0756	0.08771584	0.009055636	0.08332594	0.1990277	0.3424019	107.4821	0.3610219	0.4477395	0.2865219	6.652971	0.07551209	5.251529	0	2.11554	0	0	0
TCGA.CU.A3QU	LN+	0.1549851	1.738349	0.04748096	0	11.72392	0.05668368	0.02077484	0	0.3750951	0.1273064	23.09947	0	0	0.1067236	9.702805	0	0.1297946	0.1179906	0.1230807	0.06695621	0.0631212	0	0	18.14057	0.09273277	0	0.1077989	0.01829548	0	0.6262855	5.366793	0.007785841	0	1.930404	0	0.1367654	11.0289	110.9015	17.84638	11.30719	0.02084229	6.635585	0.3471915	0.09247673	0	0	0	0
TCGA.CU.A72E	LN+	13.96827	142.9641	0.007977381	121.152	5.21668	23.68983	0.2792342	0.03900694	1.10286	0.4598642	2.637413	0.1136504	0.04419122	19.6881	0.03536203	0	0	1.38767	0.07754646	0.0562473	0.02121026	0.009694759	0.02328207	11.79915	5.655626	4.51423	36.1144	0.6147728	0.10484	0.1683578	70.22893	0.04578407	0.06077149	0.1118384	0.06071162	3.15951	65.99142	0.8075941	0.0158144	16.75417	347.5321	76.99286	71.55442	13.69865	0	5.955997	0.5208251	0.07843941
TCGA.DK.A1A6	LN+	0.06755952	29.729	0.09658796	2.739468	6.402003	0.2306171	0.02113057	0	0	0.1812808	0.3096541	0	0	55.40446	0.08563077	0.02166519	0	0.06000548	0.5320498	0.0681027	0	0	0	2.716369	0	0	0.5920818	3.349575	0.004533481	2.369675	191.7198	0.01583832	0.08829655	2.369691	9.026779	0.1391072	38.40185	21.15987	0	0.6673882	5.956968	1.840693	33.04769	0.0627068	0.06446084	0	0	0
TCGA.DK.A1A7	LN+	0.0471231	6.144037	0.157198	0.3126041	1.121967	2.493277	0.1572126	0	0.3548141	0.02408462	0.7199509	0.02559467	0.3421034	12.89172	0	0.2014877	0.0613884	0.09765962	0.1455323	0	0.2627166	0.005458279	0	0.2011637	0.4210504	0.0288815	1.764087	0.04326566	0.2614024	0.3199084	11.39143	0.02945948	0.03421516	82.801	40.22474	0	4.800265	1.227653	0.08903718	0.5665468	10.67588	3.33812	16.4757	0.6609345	0.1298895	0	0.09774383	0
TCGA.DK.A1AB	LN+	22.47566	529.0075	0.103887	136.8249	13.52361	2.402932	0.03787898	0	1.404998	0.2785429	2.497907	0	17.69628	0.3502625	0	0.1941867	0.03944264	1.613501	0.9537604	0.1831229	0.08056266	0.01052099	0.4800593	0.4057836	17.56747	0	10.18133	3.18572	1.34092	0.2512208	51.07463	0.14196	0.006595072	0.1213698	2.81991	1.184487	11.10318	0.4907958	0.08581088	4.089916	853.448	3.996247	11.75516	0.2435532	0.07703565	0	0.5652122	0.5107463
TCGA.DK.A1AD	LN+	25.84136	170.5686	0.4068636	7.041606	1.823005	0.10842	0.2543133	0	2.077491	0.08766054	0.5823105	0	0.01006182	35.69867	0	0.01629672	0	1.828032	0.1883351	0	0.1835144	0	0.04240842	2.262737	7.634082	0	2.424784	0.1679718	0.00341012	0.05749961	2.203256	0	0.01660434	1212.762	2.742546	0	4.244921	25.97851	0	5.341202	463.4759	6.415236	39.37994	0.1179214	0.01616265	0	0	0.04762594
TCGA.DK.A1AF	LN+	3.69729	109.8986	0.06115931	0.8209448	41.02237	207.5399	0.0382281	0	0.8252609	3.631007	0.9278424	0	1.222085	55.9301	0	0.2743671	0.6767051	2.442558	0.169862	0.06160357	0.1858405	0.05308982	0.1274958	40.67936	3.190949	0	1.42821	0.319825	0.6028242	6.845479	72.5409	0.02149027	0.0798703	3.552166	1.529339	0.9437404	655.7718	60.65894	0.05196107	5.770234	221.3498	6.142122	43.07065	6.37184	0.07774568	0	0.2852109	0.05727265
TCGA.DK.A2HX	LN+	62.26308	1760.345	0.5487599	0.01646304	10.14729	0.02823793	0.02069868	0	6.775704	6.760555	0.2843671	0	0.3013685	0.1275988	0.1887312	0.08488947	0	15.04743	0.2452588	0.2001322	0	0	0.02761313	8.002255	62.36513	0	0.1288845	0.9661054	0	5.366308	284.7448	0.03878648	0	0.09948242	1.598523	0.408792	197.253	0.421444	0.01875628	24.4319	4195.58	0.1402388	19.10239	0.04095008	0.2315255	0	0	2.108706
TCGA.DK.A2I2	LN+	1.459244	48.00273	0.01009471	0	21.66428	0	0.4858528	0	0.03467271	0.2300613	1.031568	0.05752601	0.01398007	0.04538003	0.1118692	0.02264296	0.7818594	0.09407039	0.06541903	0	0	0	0	0.09463206	0.2760168	0.06491342	0	0.2722802	0.1516186	9.480398	10.80712	0.04965935	0	0.2122833	0.2765717	0	94.36751	0.286144	0.04002359	0.1378795	64.51803	0	6.294761	0.02184561	0	0	0	0
TCGA.DK.A2I6	LN+	0.4549236	17.72041	0	0	201.4337	0	0	0	0.02939377	13.76713	0.04115346	0	0.009481279	5.939907	0	0	5.5521	0.04253233	0.06655074	0.0482717	0.009101375	1.297934	0.01998079	3.280281	0.1738234	0	1.212386	0.3429406	0	0.5960024	70.84022	0.04490527	0	0	0.0416824	0.04930013	65.0244	0.1524778	0	0.1485156	25.09364	0.01449663	49.85256	0.1555647	0	0	0	0.02243903
TCGA.DK.A3IK	LN+	5.632026	74.60899	0.1383929	0.8756625	1.864751	4.355696	0.01376193	0.03075903	0.4969503	0.7168211	4.751888	0	0.06969421	29.87663	0	0.04233034	0.1433003	0.2344824	0.3261305	0.04435396	0.01672541	0.007644829	0.03671828	7.09613	2.211451	0.2427074	5.027229	0.1333147	0.1240079	14.08905	397.5395	0.02578797	0.04312937	207.1154	23.92758	3.986305	124.8278	37.61121	0	7.277977	97.98551	1.771571	14.08055	2.593322	0.2658866	0	0.410698	0.08247148
TCGA.DK.A3X2	LN+	0	3.56536	0.07317953	0.02122238	2.193673	0.0364013	0.1867775	0.02981879	0.04189213	0.7848387	0.3421371	0.2780154	0	1.370722	0	0	1.055791	0	0.8299234	0	0	0	0	0.3048959	0.02382057	0	2.796757	0.4699619	0.291956	0.160876	64.72627	0.2899963	0	0.7694522	0.2784653	0	13.46992	0.09877821	0	1.381703	3.667372	2.324324	56.00025	1.464879	0.02713252	0.02670411	0	0
TCGA.DK.A6B2	LN+	0.230444	27.16288	0.1427658	0.1337625	9.937036	0	0.1441518	0	1.49938	0.7655698	2.794591	0	0.1216708	31.20102	0	0.6404622	0	0.4093548	0.2135071	0	0	0.01334619	0	0.1830217	0.8364867	0.3530948	5.086345	0.8251626	0.005154535	7.590402	847.9175	0.05402415	0.06692836	4.88827	0.8023491	1.660721	219.5651	5.514361	0.06531219	0.3176437	12.50962	0.3953169	21.80442	0.2376573	0.9283591	0	0.1194981	0.3599427
TCGA.DK.A6B5	LN+	0.2048947	17.49817	0	74.70198	7.497324	0.05521707	0.1618986	0	0.02382979	0.8184829	13.01175	0	0	10.50019	0.04100546	3.838628	0	0.4884855	0.1498702	0	0	0	0.02699766	2.505187	0.01806669	0.1189695	14.49135	1.568346	0.2605103	1.317776	116.5022	0.06067515	0	0	0.352003	6.328273	64.52715	0.6742643	0.03667644	2.93575	3.816969	64.71734	51.14463	21.0096	0	0	0	0.06063838
TCGA.DK.AA6L	LN+	0.7170105	37.50648	0	1.128059	8.397334	0.2976742	1.018258	0	0.07136997	0.08913992	0.2331542	0	0	4.782583	0	0	0.3029406	0.2065425	1.400442	0	0	0.02020171	0	1.45443	1.525889	0.8551497	22.94616	0.4483671	0	6.665579	54.45794	0	0	0	2.606094	3.591116	92.97711	67.98696	0	1.242086	82.85612	139.9502	101.1074	8.417783	0	0	0	0.1634502
TCGA.DK.AA6Q	LN+	0.03515631	2.546277	0	205.6993	1.824761	31.36695	0	0	0.03884331	0.3234311	0.7553266	0	0.04176444	4.812718	0	0.03382209	0.3434923	0	0.1954345	0	0	0.03664947	0	0.09423544	0.1177971	0	7.736853	0.08715183	0.02123201	0	5.888981	1.607165	0.4135262	0	0.04590209	0.217164	0.8595	0.03052979	0.02989189	0.5572832	4.40158	1.245207	27.48796	1.452083	0	0	0	0
TCGA.DK.AA6R	LN+	2.793232	71.40223	0	5.007425	40.05774	0	0.5546911	0	0.04354387	0.6288332	0.0762058	0	0.1404554	0.4559256	0	0	0.1155178	0.1181387	0.2053919	0.2681609	0	0.0154067	0	0.03961468	0.4456759	10.8424	1.180081	0.1709721	0	0.1003314	254.6674	0.07275905	0	0	0.03859263	0.2738741	12.19443	0.231014	0	0.1935279	168.5614	17.39497	18.48862	0.4663933	0.2538208	0	0	0
TCGA.E5.A2PC	LN+	2.840575	14.84615	0.02833319	75.54067	1.431283	210.5588	0.2789307	0	0.0243293	0.1329427	0.2270855	0	0	88.09216	0	0.01588821	0.8067918	0	0.1147588	0.09988651	0	0	0	9.694667	0.1798426	0	53.02118	0.05458707	0.009973913	0.1494887	12.5627	0	0.005396038	0	0.02156289	0.6120875	1.46362	0.7601061	0	1.143902	24.84324	0.314971	148.2119	20.72443	0	0	0.2312262	0
TCGA.E5.A4TZ	LN+	0.01111122	1.704189	0	12.67064	1.470899	0.02844645	0.6881003	0	0.008184339	15.5376	1.470531	0	0.1451971	2.270892	0.5703747	0	0	0	0.2779537	0.1344067	0.02534168	0.02316628	0	0.258122	0.2606102	0.1225802	6.664925	0.1101781	0.07157781	1.408058	300.2046	0.02344374	0	0	0.0290149	0.1372702	163.6672	0.03859601	0	31.58096	2.050084	16.5291	25.31269	1.505715	0.9117374	0	0.5185611	0
TCGA.E7.A6MD	LN+	12.34772	117.0141	0.19683	77.40258	4.493511	203.1103	0	0	2.218322	0.09895172	1.306414	0	0.08518379	286.8248	0	0.6346563	0	2.445621	2.072789	0	0.01635411	0	0	0.8969565	7.352017	0.7119582	1.117188	0.07110282	0.05774045	0.06490589	75.06364	0.01008619	0.01874307	0.5605127	3.258082	0	25.6823	0.3487082	1.024266	5.85127	413.8054	3.125852	74.68688	1.730434	0	0.02693463	0.2677205	0.4032033
TCGA.E7.A97Q	LN+	0.7994266	88.95152	0.1662426	2.350289	4.360464	4.58947	0.02273058	0	0.7137504	0.04178731	0.6453834	27.56211	0.1295032	90.2403	0.09211475	0.06991704	0	0.9682366	0.7070042	0	0	0	0	4.155809	2.455395	0.8017598	0.6605038	0.7006234	0.03901406	25.90222	318.4736	0.170376	0.1108128	18.17162	5.377033	7.781305	193.2225	28.58937	0.04119501	2.496035	81.02397	2.200078	6.384028	1.866254	21.07992	0	0.2261167	0.03405454
TCGA.FD.A3B5	LN+	0.1414381	28.70282	0.01733229	39.40226	42.21932	0.2069162	1.763182	0	0.02976597	0.7435442	2.187915	0.02469258	0.2040284	0.3701014	0	0.7969836	0.03948317	0.1076772	0.2246448	0.06110368	0.1267285	0	0	1.092228	0.2708069	20.28468	2.833241	1.686327	0.03660811	0.04572343	65.26273	0.2913171	0	0	0.03957207	0	28.65094	0.03509287	0	4.198561	15.80604	7.303397	12.84099	1.669116	3.585838	0.0189743	0.565793	0.02840395
TCGA.FD.A3SJ	LN+	121.4684	1116.498	0.6928554	0	2.473802	1.785879	0	0	4.955619	0.01055506	11.40596	0	0.08722994	2.495285	0.01745046	0.6357727	0	8.951152	0.102047	0	0.02093368	0.00956834	0	0.04100454	48.13024	2.126424	4.415214	0.3943915	0.02217277	0.1453921	8.646056	0.06455293	0	13.90789	18.09582	1.47411	12.95886	1.13183	4.557588	0.5376949	3210.541	0.6835331	46.49719	8.919634	0.1401205	0	0.1713445	0.02580552
TCGA.FD.A3SL	LN+	97.92452	906.5627	0.1820731	10.92069	4.887168	0	0	0	4.350028	0.01435812	0.2360605	0.03051669	0.2818163	36.80828	0.04747596	0.1201175	0.1463876	6.487382	0.2082229	0	0	0.01301588	0	0.02231151	50.72504	2.066136	0	1.072987	0.01005393	8.193656	24.9989	0	0.03263596	2.402413	0.880303	0.2313742	240.0007	2.363667	0	0.2409417	3312.879	0.04535683	12.59571	6.026161	0.2620845	0	0	0.4212413
TCGA.FD.A3SM	LN+	2.007848	67.09847	0	0.01861437	7.470708	0.09578386	0	0	0.3215101	0.7744388	0.1286109	0	0.2370436	0.07213647	0	0	0	0.3987601	0	0	0.07110798	0	0.06244301	2.039134	2.465405	0.06879126	0.7529206	1.751886	0	4.092073	347.7105	0.03508396	0	0	0.1302639	0.7703522	166.5478	0.281578	0.02120728	2.716044	96.12501	0.4303898	22.65248	0.7176699	0.09519284	0	0	1.192132
TCGA.FD.A3SO	LN+	0.4367443	71.52248	0	0	6.50257	0.03727109	0	0	0.06433969	3.432008	0.02502231	0.1423292	0.01729455	34.83425	0	0.02801129	2.560308	0	0	0	0.03320316	0	0.03644642	0.8584986	0.09755901	0	1.190797	0.8661447	0	1.021264	37.75546	0.01023882	0	0	0.09503972	0.2697812	70.47154	0.1011385	0	0.2006692	9.483437	1.401475	1.47119	0.1621494	0.1389042	0	0	0
TCGA.FD.A3SQ	LN+	28.49626	581.4895	0.2244753	0.02055752	6.466667	0.5641745	0.02584659	0	2.749276	4.086349	0.09469102	0.03366321	0.8017274	4.647229	0	0.05300105	0.0538271	3.523093	1.339872	0.08330217	0.03141237	0.07178962	0	102.7305	17.58262	0.07597237	37.04278	1.729907	0.2273566	8.196974	39.7362	0.08717933	0.1170032	15.2382	2.427673	2.467231	23.40209	28.68118	0	109.0572	1071.76	3.102076	26.97295	11.77376	3.942375	0	0	0.07744577
TCGA.FD.A3SR	LN+	25.6968	383.7912	0.7999979	0.1491447	5.408461	0.298454	0.1250112	0.06985257	5.851311	1.168238	0.4579885	0	0.07913643	0.4816517	0	0.1281741	0	10.16188	0.3703149	1.30944	0.07596552	0	0	0.2231999	23.96667	0	1.42708	2.366974	0.05364134	19.93606	1214.975	0	0.01088279	0.2002772	0.3696504	1.028721	296.915	0.9255792	0.8779198	0.4246779	1187.481	2.48045	10.98282	0.649218	7.913195	0	0.1554466	1.919718
TCGA.FD.A3SS	LN+	23.39153	134.0095	0.3885618	0.05408861	8.300108	0.02319362	0	0	0.2535758	0.2917084	1.167845	0	0.01076232	0.2270777	0.01722412	0.03486259	0	0.4827898	0.3021703	0.0547938	0.08264867	0	0.04536087	0.04856724	4.21938	0.2498624	0.08821756	1.66191	0	64.14732	1262.912	0.07008722	0.005920108	0.1361855	0.1419426	0	259.5808	0.0472035	0.4467663	3.334176	224.6321	1.003774	54.29158	0.5802026	9.88867	0	0	0.1528249
TCGA.FD.A43U	LN+	6.029878	64.88051	0.04668275	1.055979	71.91828	0.9752882	0.1429791	0	0.1202574	0.07509974	2.768738	0	0.2715322	20.54519	0	0.1884814	0.08507508	0.5220316	0.1815173	0.1316612	0.01241201	0.02269306	0.05449764	0.05834984	0.6017472	0.2401525	0.02119734	0.3057945	0.004382231	0.6896477	25.52487	0.09951437	0.02845024	20.3539	45.36185	67.56927	268.8918	317.5083	0	3.315628	167.7468	1.878131	15.1334	0.7879913	0	0.02044213	0	0
TCGA.FD.A5BZ	LN+	24.22183	318.4906	0.08003684	0.3342388	24.40108	0.6210717	0.1050581	0	3.779955	11.41648	11.6108	0.2280502	0.1108423	0.2878399	0	0.07181074	0.5105096	4.673967	0.1556043	0.225731	0.1915218	1.011579	0.1868707	3.151256	12.75539	0.2058688	2.9074	2.559719	0.0225398	97.63164	135.1841	0.07874576	0.02438874	24.18065	28.82346	0.8068907	428.5051	92.07759	0.4442631	4.835761	549.1648	0.6101101	155.8871	0.0173205	7.834194	0	0	0.9968418
TCGA.FD.A5C0	LN+	96.92951	553.6326	0.2199642	0.06379055	4.436553	0	0	0	8.216279	63.10539	1.003915	0	0.08461845	0.1373379	0.2166787	0.05482124	0	9.034295	0.1979838	0	0	0.02970203	0	25.2154	19.78553	0	10.09894	0.8240275	0.005735724	1.934254	171.6465	0.8416174	0.0465467	4.06887	0.7812143	3.607946	173.6199	1.162894	0	11.46778	1646.999	34.4408	28.95418	0.03966807	0.5165171	0	0	0.4005273
TCGA.FD.A62O	LN+	0.8941525	54.88992	0.1416013	0	2.502291	1.197411	0	0	0.1215909	0.2531085	5.012514	0	0.06536746	76.73181	0.02615368	0.1588096	0.1612847	0.1099626	0.5735319	0	0.01568707	0	0	8.997027	0.4148319	0.1517598	0.9912486	0.1136711	0.005538533	3.268572	145.4678	0.1547968	0.04494646	0.2895041	25.75589	2.124334	17.57224	363.3225	0.2339259	14.33491	66.24948	1.724054	76.27837	0.05107241	0.157503	0	0	0
TCGA.FD.A6TA	LN+	7.911463	180.8223	0.09083241	6.841338	2.564374	0.6583702	0.02838775	0	0.9693845	5.862373	3.068023	0	0.1078226	188.9404	0.02876005	0.02910598	0.05911923	1.410746	0.2102292	0.0914922	0	0	0.151483	0.5946993	6.18367	0.08344176	0.2062224	0.7999945	0.01827144	0.2738518	208.4368	0.07447266	0.01977026	1.136982	0.2172586	5.793369	135.7262	28.08557	6.84253	7.318751	284.0018	7.033938	53.35899	13.68951	0.6350635	0	0	0.3827701
TCGA.FD.A6TE	LN+	0.02995754	1.093989	0.5653488	1.073151	0.9890641	0.2556531	0	0.02094229	0.235373	0.1607687	16.51131	0	0.02372565	0.3850735	0.5695616	0	3.317244	0	0.6661379	0	0.02277499	0.01040996	0.04999929	5.790542	0.03345926	0	0.7973543	0.0330063	0	1.242848	15.46769	0.4354319	0	0.6004451	1.212543	1.603772	20.44618	28.77277	4.516963	1.073629	0.8460208	13.42209	7.437993	2.826916	0.2096124	0.9564945	0.09320793	0.02807536
TCGA.FD.A6TF	LN+	108.0266	717.0719	0.1696588	0	287.159	0	0.1855815	0	2.913671	0.2558761	6.543966	0.03021322	0.2936988	0.5481828	0	0.04756921	0	14.59144	0.1717935	0.2990596	0.01409653	0	3.187535	0.04417927	32.20332	0.3409316	0	1.184892	0	117.4028	497.8805	0.03477543	0	0	0.548753	0	322.46	0.171755	0.1471455	0.1192729	2999.518	0.2469818	31.25151	0.01147353	1.297391	0.02321647	0	0.590824
TCGA.FD.A6TG	LN+	85.79113	662.6488	0.2999925	0.03262467	1.446751	17.23533	0	0	8.935471	48.10976	6.630846	0	0.07789818	60.09675	0.02077817	0.08411238	0.5552515	12.08499	0.3037671	0	0.1246282	0	0	0.2538843	43.48483	0.1808516	1.000353	4.11803	0	1.731176	228.5104	0.02305885	0.02856669	107.1475	0.7134638	2.902857	182.2215	1.879137	0.01858458	2.560923	2579.854	1.032237	22.35505	0.9129424	0	0	0.1020095	0.6759831
TCGA.FD.A6TI	LN+	6.883349	80.16567	0.9406192	0.3300911	2.738042	1.958049	0.03458479	0	0.7058855	0.1483528	0.7285486	0.09008808	0.2298803	10.69558	0	0.1418392	0.07202493	2.160665	0.46102	0	0.03152419	0	0.02306897	60.76928	3.118401	0	21.33751	0.1370578	0.5156921	2.022653	589.993	7.316727	0.01806457	36.0425	36.86355	0	31.82074	5.761455	0.1096875	4.191485	234.6563	8.586181	18.86478	3.061895	2.127669	0	0	0
TCGA.FJ.A3Z7	LN+	0.01318581	14.02825	0.1922841	0	5.619607	0.01687885	0.2474472	0	0.7235769	0	1.507127	0	0.007832133	0.08898227	0.05013849	0	0	0.2283735	0.2199004	0	0.007518308	0.05498333	0	0.01178139	0.1546344	0.0363668	0.1283983	0.1089579	0.002654442	3.491106	6.626204	0.01854729	0	0.1387501	0.06886457	0.203625	0.5238448	0.04580229	0.1233245	0.2090159	5.176026	0.2275274	0.6777405	0.006119343	0.01258103	0	0.1230764	0
TCGA.FJ.A3ZE	LN+	0.1414078	4.528366	0.06531542	0.1298863	0.7044418	3.091143	0.02041296	0	0.06409759	0.05003552	0.05608836	0.2658632	0.1421432	6.459657	0	1.151118	0.08502245	0.08695145	0.8767909	0	0.074426	0.01133951	1.824542	65.92369	0.01822348	0.120002	43.59714	0.1977446	0	5.636844	831.5104	0.01530043	0.08529792	676.2666	0.5254857	0	1.662083	3.929559	0	9.116085	0.1228754	11.30133	39.86642	2.806745	0.3113585	0.02042949	0.1015308	0
TCGA.FT.A61P	LN+	80.54867	532.0521	0.01340347	0	17.39604	530.4438	0.1759369	0	3.706016	0.1976564	0.4565623	0	0.1299365	0.4217805	0	0.0300647	1.526664	5.121066	0.1302924	0	0.01781858	0	0.1173545	37.55534	18.74322	1.982375	0.1217229	2.42739	0.006291094	69.48047	158.0897	0.05494693	0.02042146	0	0.6528431	97.00189	513.132	46.54192	0	1.593809	2022.371	0.5676271	30.32841	19.39051	0	0.02934655	0	0.3953781
TCGA.G2.AA3C	LN+	0.2463731	6.997703	0	0.1225788	250.8756	0.1682008	1.911039	0	0	0	0	0	0	0.3166874	0	0.03160306	0.1925737	0.1750603	0.1369592	0.5960494	0	0	0.08223959	0	0	0.2718014	0	0.1085785	0	0.03716829	18.70888	0.0115517	0	0	0	0	0.7027205	0.05705353	0	0.1811202	0.7112357	0.02983359	4.206822	0	0.1253722	0	0	0
TCGA.G2.AA3D	LN+	0.0272244	2.021499	0.6422124	0.3453986	1.672339	14.63672	0.0255449	0	0.2005303	2.942894	0.4679288	0	2.40945	245.1342	0	0.1571472	0.1063976	0.07254106	1.513409	0	6.628261	0	0.03407825	9.77854	0.2280498	0.4505136	4.771813	0.2924513	0.04384446	0.8316921	328.3965	0.009573528	0	18.90726	0.391003	10.67865	63.89577	1.678561	0.04629545	10.8638	2.921573	25.8868	29.23142	9.387398	0.02597573	0	0.2541126	0
TCGA.G2.AA3F	LN+	0.02306267	8.365872	0.4550143	0.01721167	1.888923	0.05904399	0	0	0.1019254	1.007817	25.68656	0	0.05479524	46.49029	0.08769484	0.5324979	0	10.69263	6.762854	0	0	0	0	9.128574	0.1545507	0	3.817781	0.6670057	0	1.017688	3.908642	0.01622009	0	95.78971	2.920858	0.7123017	78.23212	4.60636	469.7772	4.355167	0.7381457	1.508049	31.03146	0.06421831	0.08801951	0	0	0
TCGA.GC.A3YS	LN+	0.4182752	75.82972	0.09567943	0.1872953	6.944625	0.2855598	0.1046591	0	0.05134907	3.815982	4.601121	0.1022328	0.1821952	1.424772	0	0	0.05448972	0.03715066	1.123846	0.08432763	0.01589953	0.02906934	0	3.052085	0.3036587	0	6.163812	3.2259	0.04490838	0.7887719	17.25514	0.2059226	0	0	0.1638372	2.153106	9.885109	0.1695077	0.02370942	0.4612399	57.69687	0.7597411	20.1022	0.1811745	2.607392	0	0.1301394	0
TCGA.GC.A6I3	LN+	4.514085	41.37915	0.2365651	0	12.05402	0.5202397	0.2451476	0	0.171061	0.05007478	5.78787	0	0.03448598	1.231376	0.02759585	0.2234223	0.1134522	0.5801311	0.3227508	0	0	0.01513121	0.07267554	0.1685941	0.8024623	1.120897	0.4240169	0.5996962	0	0.2627664	6.350095	0.1327078	0	87.93116	5.93175	0.5379538	19.0735	0	93.54671	0.9403336	163.7438	0.1581845	99.03455	0.2694433	0.05539604	0	0	0.1632337
TCGA.GD.A3OP	LN+	0.1492475	78.32414	0.7521468	1.90744	12.49935	33.95884	0.01750503	0.01956259	2.281113	0.1823578	5.050322	0.06839691	0.4875768	82.28239	0.05320382	1.130719	0	1.019052	1.063014	0.05641779	0	0.1264139	0	54.22391	2.109707	0	27.81281	0.8632906	1.374563	4.348353	35.9562	0.07216448	0.1280069	0.1402218	388.0879	0.6338174	79.07626	14.51595	0.06344933	10.9933	84.94676	3.032799	24.74452	1.904749	0.1424021	0	0	0
TCGA.GD.A3OQ	LN+	0.1798408	21.48095	1.803008	3.758025	4.699364	98.84649	0.08437314	0	0.04139616	9.746039	0.3863846	0	0.6809917	33.91653	0	0.3460314	0.1757122	0.0299498	0.1249673	0	0.01281775	0.01171744	0.1125582	20.12592	0.03766168	69.81281	3.064637	0.5758535	0.4842266	2.899637	150.2699	0.42688	0.08814076	1.182755	2.90578	3.540976	351.1897	94.0558	0	11.82137	2.75103	18.12946	139.5659	53.38409	0	0	0	0
TCGA.GU.A42P	LN+	0.03863127	11.19184	0.4556479	0.01441526	22.71863	0.09890202	0.1449923	0	0.1209343	2.543332	12.68218	0.07081552	0.734281	4.208392	0.1836173	0.538895	0.4906774	0.1286692	0.4026598	0	0.08810741	0.010068	0.04835685	3.106499	0.1294406	0.05327303	0.5266471	0.06384413	0.007776882	16.89386	63.34032	0.6860316	0.05048893	121.2545	0.0756588	0.417601	30.39967	16.95824	0.197079	35.85674	0.454572	0.4385534	10.1805	4.392413	1.161072	12.73338	0.4507306	0
TCGA.GU.A42R	LN+	0.03586781	4.467941	0.8512349	38.79596	1.218355	171.1658	0	0	0.211357	7.012006	0.9247358	0	2.570784	206.5016	0.02273098	2.392457	1.214872	0.1274293	1.462192	0	0	0	0.02993178	1.890804	0.100151	0.06594958	9.313786	0.4544577	0.004813713	0.6493299	40.71414	0.02522601	0.07031587	0.1437812	1.76397	0.5169709	66.27863	0.8721344	0.06099369	19.7431	0.4051724	38.00364	153.7565	3.373536	0.02281514	0	2.008742	0.0336143
TCGA.GU.A762	LN+	0.3447106	9.086049	0	0	11.26296	0.06788557	0.02488039	0	0.3125021	0.03049297	0.6152711	0.03240481	0.01575015	0.6135095	0.02520669	0	0.05181493	0.2472891	0.036851	0	0.01511906	0	0.06638351	1.468901	0.3553879	0.3656619	0	0.2848437	0	0.7200506	38.93009	0.2890591	0	0	0.5885581	0.4094829	366.0277	0.3223738	0.02254557	0.1644745	7.46339	0.09632627	1.143461	0.01230579	0.1012	0.2988064	0	0
TCGA.GU.AATO	LN+	4.929477	96.83617	0	0	81.49145	0.1883615	0	0	0.2438711	15.56798	0.1264584	0.04495668	0.04370181	0.8866145	0	0.07078207	0	0.5881294	0	0.5562437	0	0.01917478	0.0920969	14.52807	1.972184	0.5072995	7.594244	0.6383625	0	135.7336	358.0577	0.02587258	0	0	1.296848	4.431136	284.5384	1.725084	0	2.00294	175.1921	0.4343231	5.960927	31.68635	0.3509987	0	0	0.1551414
TCGA.GU.AATP	LN+	0.179707	135.6456	0.1401393	0	18.12611	0.04182525	0.3985581	0	0.108302	0.8642088	0.8704735	0.07986023	0.1552622	55.75379	0.09318117	1.288794	0.06384781	0.04353093	0.4086796	0	0	0.03406173	0.04089981	2.043573	0.1368497	2.793589	0.06363338	3.293928	0	3.512097	270.246	0.09191917	0.04270311	109.2851	0.02133052	7.064068	264.6067	2.18481	0	7.082194	72.98839	1.691417	2.063693	6.277704	3.055187	0.2761483	0	0.3215221
TCGA.GV.A3JV	LN+	0.949235	14.87517	0	0	7.470094	133.9929	0	0	0.5225528	37.47049	64.29948	0	0	42.63442	0.3039518	0.2499313	0.2343015	0.2396174	0.9720447	0.0604337	0.01139446	0.02083265	0.05002984	24.20301	0.6361143	0	5.040023	2.064154	0.1206891	1.469718	12.0509	0.02810955	0.01305892	65.39839	2.530935	3.456389	1.526767	10.10005	0.05097432	15.4945	14.4852	0.9074519	60.58487	2.327834	0.2860097	0	0	0
TCGA.GV.A3JZ	LN+	0.06081647	30.88101	0.5664016	0.05187123	8.265991	0.3336419	0.03260837	0.05466177	0.08319328	0.0799285	0.7018472	0.1061748	0.3302756	0.3015258	0.1321441	5.249041	0.5432714	0.3472482	2.34241	0.05254752	0	0.009057067	0.1740052	1.459388	0.01455542	1.24602	0.7275691	1.651213	0.08744998	2.811446	3.972182	0.01222072	0.01135482	1.070941	4.991201	30.21454	15.82421	30.75232	0.1181934	1.478989	3.991138	0.06312286	7.364458	3.064326	0	0.04895216	0	0
TCGA.GV.A3QF	LN+	0.5251241	8.889557	0.1047565	0.200507	3.791555	142.006	0	0	0.1799058	0.1825683	0.9655456	0.08954532	0	48.97625	0	0	0.429546	0.09762035	0.1018316	0	0.05570535	0	0	0.1418491	0.163676	0	5.065889	0.02018252	0	2.072647	18.62741	0.008588893	0.007980327	502.7482	0.01594493	0	11.79324	7.84776	5.482485	50.28095	7.265479	9.249814	21.7779	46.16746	0	0	0	0
TCGA.GV.A3QK	LN+	0	1.119045	0.03104675	0.6482657	2.378394	0.7598161	0.05433684	0	0.218607	0.3662685	4.74029	0	0.08599274	73.38508	0	0	3.592823	0	0.7444375	0.04378118	8.857305	0.007546105	0	0.3751251	0.08489027	0.03992885	2.805396	0.1196301	0.06994654	0.4095142	13.80867	0.04072791	0.3500398	2.655075	59.81674	13.36947	30.79288	48.26442	0.01230945	30.81632	0.1090265	38.85254	30.67934	5.46232	0.01381331	0.09516646	0.06756572	0
TCGA.HQ.A2OE	LN+	0.008084021	2.519143	0.1456245	0	1.355022	0.08278537	0.03034124	0	0.1190911	59.30188	10.04586	0	0	13.68519	0	0.5755145	0.06318748	0.1507825	0.2696353	0.1955764	0.009218725	0	0.02023841	0.4261565	0.3250424	0.8472457	30.36982	0.05344036	0	0.9329709	0.8284164	2.842766	1.510848	12.78414	52.42648	1.29833	7.905512	20.61123	0.2199517	39.42394	0.608795	2.980759	29.6352	0.3001342	0.2468237	0	0	0.02272835
TCGA.HQ.A5ND	LN+	12.5543	118.639	0.04110349	42.81732	1.475529	457.1701	0	0	0.5176595	0	0.05490619	0	0.03794924	1.509019	0.03036717	0	0.1248457	1.617257	0.3107677	0	0.05464299	0	0.199935	0.1284405	1.73934	0	0.528812	0.5807302	0	0.07228868	8.68754	0.03370038	0	0	0.1251268	0	1.2691	1.608971	0	3.181357	308.352	3.307335	38.37681	1.853139	0	0.2399867	0.1490863	0
TCGA.K4.A6MB	LN+	32.55878	261.1992	0.8542524	7.397131	7.141111	0.1199791	0.3078106	0	0.1984857	4.014989	1.40961	0	0.2087729	9.30691	0	2.457159	0	0.4682701	0.5861653	0	0	0	0	0.7746419	2.041335	4.13607	12.04748	1.549	0.02358555	3.261033	410.0072	0.2883974	0.2373386	49.63054	2.034513	0	71.46489	37.3393	0.07969289	13.54121	267.5176	7.256671	35.63151	9.982754	3.912524	0	0	0
TCGA.K4.A83P	LN+	86.98919	520.0468	0.3241284	0	33.51577	7.477559	0.325801	0	8.297072	3.452737	4.633968	0.02496065	0.1455835	5.887455	0.1553289	0.1768468	0.1197354	8.571638	0.1703127	0.2470681	0.1048126	0.02129227	0.07670044	1.459948	20.29148	0.2253284	0.9546661	0.4050614	0.135687	0.6932971	47.97907	0.07182429	0.4271052	148.2666	1.426726	1.70324	71.219	3.671542	2.743878	2.224127	1544.504	4.878506	22.16186	0.5687311	0.5066877	0	0	0.2871231
TCGA.LC.A66R	LN+	2.239664	139.292	0	0.03095297	39.06534	0.1592746	0.1167498	0	0.1374748	0.5008029	2.281185	0	0.1724489	32.94693	0	0	0	0.1105133	0.2882021	0.2508523	0.02364844	0	6.904935	3.131377	1.146501	0.2287797	1.696254	0.4112655	0	1.736326	192.322	0.1020941	0	0	0.08122869	0	12.80156	1.548738	0.03526461	0.7717872	34.16259	0.8663439	6.865108	0.4427056	1.622491	0	0	0.05830415
TCGA.SY.A9G0	LN+	321.0404	1121.09	0.1842182	0	5.98707	0.6497732	0.07327539	0.04094411	11.5763	0.04490252	2.013376	0	0.5102444	0.8657825	0	0.07512931	0.07630024	37.50707	0.2170602	0	0.06679084	0	0.1466299	21.97923	88.50778	4.738417	1.178682	0.3871822	0.07074427	2.91586	225.1513	0.0137308	0.5103163	0	8.437415	0.120597	29.59283	6.23908	0.03319955	2.879458	4077.341	1.382994	26.34562	3.841636	0.2235336	0.513343	0	0.4391194
TCGA.UY.A78K	LN+	1.961889	22.27534	0.1377825	0	7.342666	0	0.0215305	0.07218364	0.3380337	0.1979056	3.352345	0.02804184	0	0.7521179	0.174503	0.02207524	0.4483859	0.5808413	0.2551152	0.3469583	0	0.01196031	0	2.050208	1.364703	0	0	0.2844143	0	1.583721	7.235127	0.06455234	0.01499462	0.5518953	0.2546574	0.07087004	43.89704	0.8767614	0.2536306	0.4032675	41.90479	0.4376239	7.906049	1.629288	0	9.351804	0	0.03225661
TCGA.UY.A78L	LN+	2.040435	57.52171	0	0	5.123996	0.07796759	0.07620133	0	0.1495472	4.342682	14.58661	0	0.04823808	13.13342	0	0.01953232	2.578776	0.1893435	0.1692957	1.289362	0	0	0.0508283	2.194986	1.190491	0.05599574	0	1.711232	0	6.822658	104.3875	0.2284654	0	1.464962	0.145797	1.128713	49.63628	69.23697	0.03452524	0.5037371	71.80448	0.07375477	44.79307	0.009422253	0.154973	0	0	0.02854086
TCGA.UY.A78M	LN+	4.655668	108.7223	0.05975532	0.173293	6.490557	0	0	0	0.07696652	0.08010827	1.19732	0.02837695	0.09654704	45.89023	0	0.2680686	0.1361233	0.06187186	0.322705	0	0	0.06051625	0	1.576779	0.7974857	0	2.170658	0.2110631	0	0.3152749	65.25369	0.138813	0.06828217	15.00944	0.4092894	5.091906	47.54392	3.387641	0	5.273122	160.9882	1.328561	79.7828	0.4310481	0.08862108	0	0	0
TCGA.UY.A8OB	LN+	0.01868031	3.388097	0	0.02788223	7.916814	0.2391225	0.1051674	0	0.09631722	4.597126	0.1284298	0	0	0.8284013	0	0	0	0	0.2596105	0	0.04260471	0.05842111	0.1870652	0.5341016	0	0.4121664	0.9822693	0.4013373	0	15.76752	117.0656	0.1839314	0	0	0	0	718.4962	14.11315	0	0.2059913	2.637723	8.448644	100.9301	0.1733853	70.65245	0	0	0.05251999
TCGA.UY.A8OC	LN+	2.708916	117.4771	0	0.09295005	17.06585	8.808556	0.0292161	0	0.1490772	0.2148404	0.02675887	0	0.2034428	0.1801052	0.02959926	0.02995528	0.1216886	0.2074158	0.9087274	0	0	0	0	0.3894879	1.30412	62.86164	0	0.2315638	0.4199693	0.4932247	58.04774	0.02189878	0.05086786	0	0.8334111	0.09616803	56.04594	0.02703938	0	0.1824064	202.1576	0.1413903	32.52372	0.08670131	0	0	0	0
TCGA.UY.A9PE	LN+	11.98806	98.34393	1.815716	0.05905406	7.253429	0.1012914	0.07424758	0.2074367	0.5537092	0.6597249	17.74878	0.0967018	0.1175032	126.7845	0	0	0	4.322309	0.1099701	0	0	0	0	0.3358302	6.296967	0.9820809	18.80091	0.1961596	0.0876124	5.103308	422.9061	0.09739085	0	0.9516009	0.05165776	1.466365	112.2036	5.737773	0.06728007	1.66334	431.6617	0.8264331	12.59791	0.3305042	0	18.79985	0.1846479	0.05561819
TCGA.UY.A9PF	LN+	10.13267	102.3395	0.7765899	0.2078902	3.084039	1.158885	0.03267207	0.1460495	1.218277	0.06006348	0.5386352	0.04255287	0.0413651	4.464585	0	0	0	2.412291	0.6774805	0	0	0.01814952	0.04358627	2.862254	2.100074	0.0960349	1.152822	0.5754567	0.2803866	0.2363864	288.6143	0	0.2730481	13.71388	24.75471	1.7207	79.06279	8.648031	0.02960607	2.219817	164.2841	6.893832	25.73874	0.4201479	34.05368	0.1307941	0.650023	0
TCGA.XF.A8HC	LN+	0.01472462	2.47348	0.3662939	0.06593387	1.57061	2.563416	0	0	0.1735344	0.2539942	0.8098703	0	0.01749232	31.93929	0.02799487	0.0283316	0.345278	0.07846926	0.2455632	0.08905801	0	0	0	2.23657	0.1480119	0	21.1346	0.07300409	0.01778532	3.531997	1.21874	0	0.01924426	10.71316	8.689836	9.004583	3.239881	15.2931	9.740328	37.70054	0.05544439	4.145521	0.4874525	35.58878	0.08429555	0	0	0
TCGA.XF.A8HH	LN+	44.18289	437.9809	0.04826518	0.3359306	5.479182	0.2160746	0.05279492	0	2.134397	0.09705679	0.4593686	0.1375227	0.05013151	2.549428	0	0.02706533	0	2.586193	1.915801	0	0	0	0	0.1633877	15.53006	0.07759158	6.656947	0.7671532	0	3.310473	644.3953	0.06925131	0.02757622	4.525103	0.6795432	0.4344508	68.77946	0.2687382	0.04784055	3.829377	1022.939	4.036889	12.02154	0.01305613	8.777551	0.2377695	0.2625936	0.07909638
TCGA.XF.A8HI	LN+	0.01448415	10.03207	0.07454731	0.4107618	2.993361	325.7995	0.02718122	0	0.4160824	0.01665642	1.120281	0.03540146	2.546585	277.0063	0.0275377	0.5852474	1.528377	0.3087512	4.025882	0	0.0330344	0.01509932	0.03626119	35.11014	0.121329	0.1597907	23.21536	0.1914983	0.04082137	0.1638829	6.565062	0.03056033	0.02839498	0	440.8043	1.34205	11.06587	856.9933	0.04926098	43.02443	0.2181558	114.4684	183.8095	148.2714	0	0	0	0
TCGA.XF.A9SJ	LN+	1.058213	8.350091	0.02135856	0.01858222	15.876	0.06374562	0.02336308	0	0.394316	0.1431669	8.987211	0	0.162686	15.50656	0.07100844	3.49731	4.038368	0.3648988	0	0	0	0	11.09566	6.073465	0.5631439	0.5493796	0.07273744	0.5966699	0	14.45247	36.89945	0.1488493	0	0	0.1462938	0.3076087	824.9852	6.162395	0.02117065	4.667645	7.195753	0.04522594	64.54296	0.0808873	0	0	0	0.03500214
TCGA.XF.A9SL	LN+	505.2787	3138.931	0.1841978	0.405978	10.07526	7.366611	0	0	34.98675	0.06584973	0.3936833	0	0.2040751	5.906743	0.05443398	0.2754436	0.2237892	51.64756	0.3581097	0.08658338	0.01632484	0.01492347	0	20.01749	80.22377	0.2368946	2.341895	0.3548777	0.1152742	0.680292	320.7627	0.02013628	0.009354762	0	2.22424	0.1768561	207.8905	0.9447994	0	1.233276	10166.23	1.040085	19.21821	4.052598	0.5190373	0	0	0.4024815
TCGA.XF.A9SU	LN+	66.28357	508.882	0.04114201	0	10.2318	39.74312	0.1800129	0	0.5652486	0.2757759	0.3572246	0.03907552	0.1329468	78.4192	0	0.4614185	0.2499253	8.093862	0.4443699	0	0	0.01666637	0.08004893	5.370987	8.999477	2.821986	9.4964	0.3170588	0	3.762534	390.1714	0.06746391	0.04178917	149.0036	0.9810781	2.962663	655.4691	13.71684	0	3.206375	2471.505	1.393867	130.4335	11.54474	0.03050816	0	0	0
TCGA.XF.A9SV	LN+	0.2553589	10.94155	0.04380953	0.2286891	6.07991	0.6537581	0	0	0.2069023	6.636634	5.837462	0	0.09100715	29.93528	0	0.540469	0	1.156713	0	0	0	0	0.06392929	8.533206	0.1283434	0	2.287659	0.1688079	0.02056257	8.89902	593.6133	0.1975547	0	0	56.31314	0	218.0369	53.35401	0	3.027082	5.52882	0.4174427	18.33086	9.125145	0.2923759	0	0	0
TCGA.XF.A9SW	LN+	416.3491	5484.251	0.1420345	0	13.56159	0	0	0.0578754	30.73465	0.1269414	0.4268927	0.06745015	0.1967023	3.724616	0.1574021	0.3716892	0	91.03345	0.3068194	0	0	0.02876863	1.727204	11.09576	199.1736	0.152224	0.2687246	0.8665434	0.03333286	5.495509	102.1335	0.03881758	0.05410074	0	7.350453	4.602597	92.7684	2.06098	0.09385659	5.877032	16058.66	0.2005018	14.47292	0.1024573	0.5266162	0	0	0.698293
TCGA.XF.A9SX	LN+	0.4554306	47.09591	0	0	19.18779	0.05552251	0	0	0.07987201	2.045056	0	0	0.2576358	0	0	0	0	0.8668017	0.06027968	0.1311692	0.04946253	0	0	2.674063	0	1371.052	0	4.516015	0	111.3055	199.7605	0.04575809	0.01417197	0	0.113264	2.411348	9837.461	0.112999	0	0.2690421	12.04505	0	140.4527	0.08051764	0.5380042	0	0	0.9146071
TCGA.XF.A9SY	LN+	0.4790929	50.55033	0.06575479	0	54.47914	0.04906207	0.07192595	0	0.01411567	0.5068693	0.0988149	0	0.06829742	0.4433939	0.07286924	0.03687286	0	0	0.1065314	0.1159067	0.02185361	0.01997763	0	0.05136776	0.03210562	0.2114161	0.03732178	7.886077	0	0.5637591	9.743552	0.1347794	0	0.172846	0.1251062	0.2367523	75.31358	0.1997016	0.1303526	0.5811352	43.44	0.1740416	1.168645	0.01778721	0.1097085	0	0.1788742	0.05387907
TCGA.XF.A9SZ	LN+	3.36979	238.7452	0.04516589	0	61.49469	0	0	0	0.09049433	0.2623816	0.09049912	0	0.02084995	0.1692	0.1668423	0	0	0.2805941	0.2439156	0	0	0	0.04393904	0.5488572	0.9703245	0	0.1709048	1.566309	0	0.4368827	1915.042	0.0740622	0.01146909	256.3407	0.1374935	2.059869	631.9362	6.3099	36.94896	0.7015755	122.7564	0.7650967	12.339	0.1954839	0.9377759	0	0	0.09868975
TCGA.XF.A9T3	LN+	192.9723	1440.261	0	0.05206624	691.6049	0.267917	0.1309238	0	5.498552	0.2005725	2.937855	0	0.1657586	0.1345153	0.1326409	0.1342363	26.72038	7.342865	0.2908721	0	0	0.03636446	0.1746593	39.92562	50.20043	1252.243	0	0.0576494	0	15.7875	194.9562	0.02453333	0.1139751	3.985244	0.6376319	2.585702	1059.198	41.74289	1.898204	0.168289	4936.421	0.1900805	87.30784	9.518933	0	0	0	0.1961477
TCGA.XF.A9T4	LN+	0.04094548	8.635045	0.008780791	2.062638	115.738	279.1536	0.05762927	0	0.02261981	0.8710962	0.1407529	0	0.02432088	0.473681	0	0.01969578	1.120154	0.02727543	0.8251102	0	0	0.03201338	0	2.899312	0.08574669	7.39683	3.588402	0.4060123	0.09891307	1.575163	75.64759	0.1943808	0	0.09232635	0.09355632	1.327852	498.7648	7.040307	0	3.012441	0.8094293	6.098503	42.59964	3.667426	0	0	0	0
TCGA.XF.A9T5	LN+	0.3781273	26.01442	0	0.04180686	8.629482	0	0.473067	0	0.07220944	1.674928	0.5295639	2.464534	0.0166371	0.1080098	0.02662617	0.02694644	0	0.2985313	0.1167787	0.1694077	0.03194094	0	1.262193	13.51412	0.1877006	0	0.8455096	0.856363	0.1127719	3.391006	3.477464	0.2166909	0.009151693	0	0.2742803	0.8650848	1.711933	1.094554	0	0.8783354	16.9275	0.02543769	16.38532	4.848542	0	0.02630278	0	0
TCGA.XF.AAMH	LN+	2.690478	37.98707	13.33327	0	9.47556	6.956237	0.3249356	0	0.1569711	0.4288689	0.5723208	0.1627707	0.06329091	10.83725	0	33.46943	0.3123223	0.1419592	0.07404165	0.1611154	0.01518873	1.735611	0.1667236	3.55827	0.2008269	0.07346938	1.556367	25.95218	0.6220603	136.988	177.5414	45.23545	0.9312987	103.8339	7.164806	9.296959	364.4582	12.67678	0.02264947	1.064831	70.86534	1.983788	2.900833	0.4326873	1.397913	0	5.843107	0
TCGA.XF.AAMT	LN+	8.312757	182.7783	0.05493613	0.2867709	78.77795	0.0983757	0.3605517	0	0.3490791	0.4271564	0.3302274	0	0.3651867	5.334367	0	0.2218044	0.1501742	1.365168	0.2136091	0.07746926	0.1606706	0.01335257	0.03206634	0.2746637	6.931135	41.40248	1.396918	4.318297	0.01031399	0.3768029	9.59184	0.4774413	0.02511012	0	0.3511954	1.661514	6.576007	1.690692	0.06534339	1.050491	251.1318	1.186517	1.350176	0.7727551	0.07332652	0	1.075997	0.2880917
TCGA.XF.AAMZ	LN+	2.927287	57.23138	0.08810653	0	3.130233	196.7584	0	0	0.7754718	7.205079	42.85497	0	0.03050449	78.37365	0.09763937	1.4328	7.52654	0.9578865	0.2141163	0	0	0	0	0.7800619	1.677747	0.2832819	1.550261	0.4668045	0	0.9878247	17.60993	0.1625349	0.01677983	11.58004	18.33905	1.586152	22.59985	8.785716	0.0873314	13.76844	123.9545	0.5130463	99.00944	0.572005	0	0	0	0
TCGA.XF.AAN0	LN+	0.1176185	26.02444	0.2716364	0	5.962723	0.9960174	0.01697885	0	0.686422	0.06242694	0.3421184	0	0.3116977	2.826025	0	0.05222527	0.03535949	0.4821563	0.276626	1.42277	0.03095259	0.1509095	0	79.86104	0.9700937	0.1497207	1.268666	0.6728632	0.1675663	0.5937461	179.4763	0.006363206	0.03547405	1.169659	5.493061	0.1117755	13.82467	1.225681	0.6769631	2.749892	9.964874	3.368912	8.81997	24.832	0	0	0	0.127187
TCGA.XF.AAN3	LN+	12.63965	399.1926	0.02461928	169.9219	5.368283	0.8670335	0.01077193	0	0.3678397	34.2127	12.99346	0.01402962	0.04091403	3.663316	0.04365281	0.1214892	0	0.9482764	0.09572755	0.4166083	0.01963733	0	0.01437033	9.693244	10.68398	0.8548892	65.39675	0.5312362	0.002311076	0.5845218	65.99363	0.08074049	0.2513157	0	0.5845766	1.276452	20.03256	1.60507	0.009761076	9.490579	777.6325	3.482311	2.32028	46.45286	0	0	0	2.372332
TCGA.XF.AAN7	LN+	7.839002	197.7501	0.8440571	0	2.655144	0	0.123103	0	587.0955	0	10.09107	0.08016616	0	0.06323997	0.06235876	0	0	1.310931	0.09116559	0.1983773	0	0	0	0	3.187075	0	0	3.089724	0.07923383	0	1.680561	1.453273	0	0.1972202	0.4282448	0	0.2004682	0	0	0.9268118	145.9185	0	43.94647	0.0608865	0.06258962	0	0.3061476	0
TCGA.ZF.A9R1	LN+	54.05718	388.992	0.1777168	10.13329	0.7437036	160.2229	0	0	2.230349	0.09163387	4.738764	0.03895164	0	195.0577	0.06059853	0.6132742	0.5605491	5.690205	0.8859222	0	0.0363472	0	0	0.3132636	20.02443	0.35163	43.76221	0.1843646	0.02566575	8.474926	49.18212	0.03362502	0	0	8.656055	3.34704	361.8586	19.51359	0	12.3455	1245.112	2.257853	255.736	0.05916783	0	0	0	0.04480618
TCGA.ZF.A9RD	LN+	9.195764	56.20044	0	6.542771	8.508207	12.32021	0.08941419	0	0.3685034	0	3.930911	0	0.02830114	0.5512017	0	0	0.1862105	1.015655	0.1986506	0.1440886	0	0	0.05964163	0.2128581	1.636386	0.1314101	1.99504	0.2362293	0.08632559	0.2695511	341.4069	0.2345699	0	0	0.3110496	0.1471584	25.33567	0.04137624	0.04051171	0.5746632	119.6658	2.639574	10.56387	0.04422406	0	0	0	0
TCGA.ZF.AA4R	LN+	0.4305496	140.2188	0.03357517	0.2336866	9.654649	0	0	0	0	4.096004	134.8186	0	0.09299591	0.07546738	0	0.03765543	0	0.05214661	0.8703391	5.326501	0	0	2.645716	1.258991	0.2950832	0.5397577	12.50135	4.754445	2.316564	10.36303	65.79569	4.748575	0.02557748	0.6472196	2.299705	1.208885	94.85414	8.565476	0.465917	3.075248	77.30181	2.097278	23.03354	3.887249	0.07469128	0.4410717	0	0.385158
TCGA.ZF.AA4T	LN+	0.2221466	7.880561	0	0	11.68146	0	0.05955489	0	0.02337563	0.6386576	0.4636411	0.03878285	0	0.3365371	0.06033594	0	0	0.08456042	0.08820832	0	0.01809485	0	0	0.8506531	0.0531671	0	16.37835	0.02622367	0	1.005403	19.01223	0	0.01036904	37.73518	0.4350709	0.1960315	51.40082	63.16502	2.239596	0.9186194	6.691804	0.8646419	21.89634	1.23714	0.1513983	0.8642452	0	0
TCGA.ZF.AA58	LN+	20.80083	184.6041	0	0	14.15578	0.1072935	0.02621573	0	0.4527521	0.1124534	0.0480217	0	0.1327637	0.1346743	0	0.05375801	0	1.302806	0.1164864	0	0	0.01456299	6.889715	0	5.03183	0.4623445	0.02720625	0.6464368	0	0.1264493	41.01949	0.5501965	0.02738637	0.5039944	0.4377503	1.035504	63.43917	0.218363	0.0237556	0.3947432	507.4222	0.1776182	1.740311	0.02593249	0.02665787	0.02623696	0	0
TCGA.ZF.AA5H	LN+	4.647846	60.259	0	0.01495124	10.04543	1.333532	0.01879791	0	0.08853943	1.900668	0.1721691	0	0.07139838	0.2897035	0	0.1349146	1.096139	0.05338133	0.3897892	0	0.04569169	0	0	0.2685003	2.181617	162.9435	0.01950816	1.953429	0.004033019	62.49439	182.9917	0.119764	0.4123837	0	0.3662022	0.06187543	892.8798	5.845525	0	2.93405	120.3955	0.4002763	19.95743	0.01859482	0.4778738	0	0	0.02816269
TCGA.ZF.AA5P	LN+	707.4848	5424.372	0.2484364	0.02058504	19.20268	0.3530811	0.05176237	0	26.51371	0.2220367	0.1422267	0	0.1966042	1.010463	0.05244122	0.026536	0	58.1721	0.07666661	0.5838957	0.01572721	0	0.1381075	1.306182	176.801	0	3.303665	0.4102633	0.01665812	1.15473	69.46835	0.02909868	0.04506148	2.612205	0.8283145	0.2555724	29.33392	15.5215	0.0469049	1.083572	18002.51	5.035096	11.42598	0.2048124	0	0.181315	0	0.07754944
TCGA.2F.A9KQ	LN-	0.3759349	11.35175	0.1248303	0.09050329	2.517756	189.6961	0	0	0.02679748	0.1673481	0.9379614	11.26322	0.04321908	173.1196	0.06916825	1.09667	0.4739414	0.0646259	0.3033622	0	0	0.01264199	0	23.65344	0.08126665	0.334464	29.26206	0.5611655	0.004882559	2.826563	11.28005	1.287869	0.3328338	114.6648	69.06624	35.73171	62.18642	70.66331	0	26.00134	7.374578	3.127828	67.70894	24.6391	0.2776973	0.06832815	0.1131928	0
TCGA.2F.A9KR	LN-	6.786126	123.9635	0.3662753	62.66304	2.454454	38.37794	0.3147969	0	0.4156094	0.1578312	3.145319	0.1490905	0.7246449	95.1773	0.02899322	3.550377	0	2.275493	1.356375	0	0	0.07948703	0.1145334	8.91106	4.956385	0.2523548	11.43419	0.1512151	0.04297902	0.172545	26.86689	0.08580165	0.3089234	0.6418719	2.011002	0.7535921	8.761377	1.959946	0.02593235	23.46904	291.099	92.87503	135.3625	1.85422	0	0	0.2846819	0
TCGA.2F.A9KT	LN-	0.02060103	38.16708	0	0	6.631501	111.9709	1.121148	0.04320442	0.1062206	0.142144	0.2832698	0	0.04894656	2.422967	0.07833456	1.189152	12.15737	0.2744634	4.69538	0	0.02349267	0	0.05157483	0	0.0690272	0.4545454	12.07641	0.9873448	0	3.216685	382.0291	0	0	558.73	0.1075915	0.3817636	184.4629	1.466977	0.03503232	15.29147	6.632369	1.646437	215.4905	0.2676979	0	0	0.1922901	0.0579201
TCGA.2F.A9KW	LN-	0.1160293	23.90966	2.630444	0	9.834763	0.08487227	0	0	0.5982565	0.2859232	0.05697982	0	0	0	0	0.1275724	0	0.6183342	0.1382162	0	0.05670669	0	0.04149718	2.828738	5.35955	55.4992	0.03228139	0.6574502	1.595012	4.576147	153.1352	0.08160399	0.02166341	1.04652	0.2813469	0.1023892	285.4915	0.2878857	0.0563741	13.54875	18.50581	0.3010739	3.884424	0.2461601	9.331062	0	0	0
TCGA.4Z.AA7M	LN-	0.4855317	2.302944	0.1005322	0	2.168527	0.1714533	0.2199346	0	0.1603189	0.1732809	13.20851	0	0.07955783	4.196543	0	0.03221416	0.1308649	0.133834	0.5118943	0	0	0	0	0	0.1402462	0.3694094	92.21076	0.1106781	0	0.113661	21.97413	0.6123034	0	45.35267	0.06557979	0	50.65326	6.193693	0.284708	22.247	0.4728186	28.1905	3.004634	7.754401	0.4472878	0	1.562743	0
TCGA.4Z.AA7O	LN-	0.2338502	17.73637	0.01543057	3.758943	2.535493	0.1381598	0	0	0.09275005	0.0206863	0.7111213	0	0.2778057	119.45	0	0.3115043	0.07030206	0.1917255	0.2499956	0.2175972	0.06154022	0	0	3.359157	0.09041012	0.4961269	137.049	0.2378298	0.05069778	0.4477727	59.98086	0	0.01175497	0.108164	168.9639	0.3333497	16.27192	1516.352	0	9.285836	7.823301	27.93598	192.8798	24.77744	0.06865368	0	0	0
TCGA.4Z.AA7R	LN-	0.3301723	17.34385	0.403048	0.132681	26.13535	1.105382	0.02383105	0	0.01870764	2.979106	73.92716	0	0.01508588	5.141802	0	0	0.1488889	0.1691854	0.1411872	0	0.2606653	0.01323828	0	0.8623243	0.02127496	1.541056	0.02473147	0.2518434	0	0	0.1001026	0.01786245	0.01659681	177.6856	0	0	0.6985419	0.1323333	0.1295682	7.824375	0.5738023	0.3690547	16.58341	1.143318	0.2907957	0.02385035	0.7111915	0
TCGA.4Z.AA7S	LN-	0.2464127	26.32501	0.3357111	0.02163504	1.601321	42.23016	0	0	0.5765404	0.5333996	151.5492	0.03542765	0.01721938	158.4623	0.05511614	0.9482445	0	0.3862245	0.201443	0.08766843	0.01652942	0	0	118.4241	0.6799448	0	6.097483	0.263505	0	1.410435	122.1434	0.2344692	0	0.3050498	44.64485	0.2686086	2.126219	11.80695	0.02464871	67.81111	35.8586	2.685455	125.2526	25.54861	0.1383005	0	0	0
TCGA.4Z.AA7W	LN-	5.797157	42.46868	0	0	10.86602	0.03380779	0	0	0.06808796	1.898231	1.202951	0	0.01568751	0.229151	0.05021288	0	0.05160886	0.1055595	0	0.1597385	0	0	0.06611949	0.08259206	0.4424681	0	2.828954	0.6547173	0	1.61367	1142.959	0.02786221	0.008629344	0	0.01724169	0.2447126	106.7	7.362174	0	0.2275283	160.9808	0.07195737	16.80759	1.335996	0.3779908	0	0	0
TCGA.4Z.AA7Y	LN-	0.06723974	5.749867	0.0865177	0.100362	1.216707	775.6814	0	0.03525375	0.5571861	0.1353171	7.309843	0	4.952461	39.24993	0	0.6792232	0.3284806	0.1343733	1.448424	0	0.01916944	4.030494	0	24.82725	0.02816226	0.185449	12.60403	0.1666861	0.0203041	3.34749	34.58474	0.2009827	0.1428028	0.4548487	537.1118	1.453712	47.46687	274.3505	0	34.98789	0.7912063	8.396576	96.41856	69.38431	0.5132458	0	0	0
TCGA.4Z.AA80	LN-	0.3528849	6.172023	16.05934	0.1663313	1.23818	13.88445	0	0	0.01368048	4.100806	50.43803	1.543429	0.04412786	19.05109	0.03531133	7.4331	0.6532744	0.09897718	0.3097411	0	0.02117985	0	0	0.3318938	0.155579	0	81.71059	0.1227783	0.09721188	4.791317	1.31765	0.1044993	0.1699162	30.65563	211.3615	0.2294531	8.740833	15.22551	21.79258	0.7552249	5.105238	2.86749	51.25892	2.085898	3.260669	0.06976489	0.1733594	0
TCGA.4Z.AA81	LN-	0.03277135	1.176797	0	0	1.966261	117.4176	0	0	0	1.074058	0.08449034	0	0.01946559	26.63303	0	0	1.921141	0.04366062	0.04554412	0	0	0	0	27.86075	0.05490295	2.259606	0	0.1895589	0	6.340608	77.17562	0	0	0.1477896	0	126.4187	277.8135	72.02892	0	36.97326	1.357377	0.3273863	445.2015	0.3954265	0.06253652	0	0	0
TCGA.4Z.AA87	LN-	1.796828	35.12007	0.08779701	0	2.209459	0.05822985	0.02134152	0	0.1424033	0.2223243	2.189218	0	0.01350992	0.3289043	0	0.02188148	0	0.1515113	0.6005804	0	0	0	0	0.08128852	0.4001015	0	0.1107394	0.8269593	0	8.106448	14.74665	0.03199287	0	1.230865	19.85227	0.210744	22.72898	0.9283203	0	0.2508097	41.34428	0.7436276	0.9015622	0.0738883	0.2604175	0	0	0
TCGA.4Z.AA89	LN-	0	1.018358	0.1495071	0.2601461	0.5477649	475.527	0	0	0.06418975	0.1403009	3.235335	0.04259927	2.194741	313.8027	0	5.969269	11.71591	0	2.567544	0.1054151	0.01987547	0	0	28.79391	0	0.2884188	35.06363	0.08641263	0.03508654	0.1577628	12.15892	0.02451589	0.07972586	0.5764015	572.1181	3.22983	8.735151	1408.26	0	59.8803	0.295325	10.22539	107.4098	52.64046	0	0	0	0
TCGA.5N.A9KM	LN-	4.189379	47.88126	0.05686176	0.01978818	5.088314	97.0043	0	0	0.6152121	1.387371	1.321637	0	0.1574947	11.42612	0	0	1.398943	0.4945569	0.2210965	0	0	0	0	37.20662	2.709716	1.243197	5.52534	0.7668539	0	23.73065	54.81331	0.009324087	0	0	0	0.9008235	38.08404	9.993159	0.0225446	54.96867	102.2366	0.02408053	24.95871	0.2091894	1.037256	0	0	0.2609162
TCGA.BL.A13I	LN-	1.012809	13.47461	0.01223649	0.04258362	62.54762	6.464109	0.6424752	0.05983268	0.1576094	0.1148301	0.02451832	0	0.1525159	0.2475372	0.02712088	0	0.4459979	0.1900487	0.1982473	0.08627763	0	0.04461232	0.8570959	0.01274556	0.908143	0.07868602	0.111125	0.09429989	0	0.09684138	2.867394	0.973161	433.7866	0.1715488	0.1117505	0.1762315	0.3487481	0.09910138	0	0.3834234	1.127982	0	3.939429	0.03972085	0.05444257	0	0	0
TCGA.BL.A3JM	LN-	0.05179019	1.739971	0.01777032	0.2628269	4.971808	0.1060727	0.3110093	0.0434457	1.297024	0.05955744	2.777305	0.05063324	0.04921992	0.1198278	0	0.05978964	0.040481	0.8831879	1.439513	0	0.01181193	0	0	0.01850961	0.5553016	0	0.08069008	0.2054191	0.004170365	0.9375794	23.14774	0.02913944	0.4805771	0	0.5815341	31.67139	1.139548	0	0.05284195	0.4426027	2.223136	1.241724	0.5865373	0.07691227	0.03953183	0.07781529	0.3867279	0.08736535
TCGA.BL.A5ZZ	LN-	12.72006	281.016	2.544443	0.03988646	108.9261	2.052436	0.07522276	0.1401075	0.1574686	0.5224197	1.975023	0.0326573	7.015809	0.669814	0.2032248	4.781809	0.5744053	0.07120455	0	0.3232519	0.01523686	0	4.181298	0.3103953	0.246233	0.2211066	1.092909	0.4195538	0.02689792	0.51401	29.59623	0.1597514	0.01746262	1.405978	0.5931441	8.170935	25.64274	0.1160306	0.1136062	1.473387	310.9743	0.02426921	48.98156	0.3472468	26.95048	0.8281204	0.1247154	0.2253948
TCGA.BT.A0S7	LN-	0.1082601	8.908418	0	0.2262246	4.474706	0.1108651	0.2031629	0	0.9090652	0.02489929	0.7070882	0	0.02572183	0.08349438	0	2.832922	0.08461983	1.153863	0	0	0.2962942	0	0	0.09672933	0.290195	0.4777348	0.7590207	0.07156661	0.02615268	0.04899694	47.96039	0.01522798	0	0.325482	0.706753	0	15.7481	0	0.03681955	0.2387609	5.910853	0.3146241	27.01135	0.06029036	0.2065893	0	0	0.06087499
TCGA.BT.A0YX	LN-	0.03854829	17.43991	0	430.9534	1.76219	45.463	0.04822695	0	0.08518206	0.04432958	0.1766832	0	1.022732	0.1734246	0.04885943	0.02472356	0	0.03423809	0.2142906	0	0	0.01339517	0	0.1148084	0.236798	0	0.6506386	0.2760636	2.928174	0.1163093	48.82124	0.01807414	0	0	0.1509926	0.2381165	3.926779	0.1339016	0	4.968114	4.789969	104.9334	5.328385	0.05963236	0	0	0	0
TCGA.BT.A20J	LN-	0.9206637	22.19757	0.06927617	0.02410846	13.50601	0.413516	0.4546669	0	0.2260484	0.8172733	2.331991	3.43458	0.07675196	0.9031355	0	0.09323406	0.06312477	0.6025316	0.1795784	0.1953823	0	0.690358	0.08087329	0.7360139	0.7035597	0	2.9569	0.2135493	0.2471191	1.059973	13.68713	28.29721	0	0.2428033	0.4217794	1.297042	2.468021	243.9754	0	1.035271	54.00734	0.7921244	4.277643	0.65964	0.4931574	0	0.3015256	0
TCGA.BT.A20O	LN-	1.37831	6.38371	0.01441852	0.07526581	13.0626	28.18647	0.3469778	0.03525108	1.671432	0.2899432	1.011166	0.04108292	0	0.3240872	0.1597856	0	0	0.8509663	0.04671982	0.1016628	0.01916799	0	0.3787255	0.01501837	0.9856043	1.761632	0	1.52784	0	0	7.618665	0	0	0	0.2633562	0	0.5136718	0.08757999	0	0.3127819	10.2849	0.3663683	2.694361	0.03120263	0.0962263	0	0	0
TCGA.BT.A20P	LN-	0.0219079	25.41435	0.5449873	7.913333	1.690021	293.7308	0.08222552	0	0.03227397	0.1259677	5.987139	0.1070925	0.9889803	127.6087	0	1.4332	0.1712397	0.1167498	2.313941	0	0.07494893	19.22991	0	72.87582	0	0.2416902	0.5546598	0.4344741	0.07938524	0.5453357	3.022155	0.1848952	0.3006403	3.622612	51.17292	2.300563	1.874612	5.555256	0	15.2197	1.402372	6.724979	137.0154	82.25217	0.04180615	0	0	0
TCGA.BT.A20U	LN-	0.9234443	42.09669	0	652.2271	9.344281	23.6416	0.04332381	0	0.1190339	0.8760989	0.1190402	0.2257038	0.08227641	0.7121959	0	4.575253	0	0.2460573	0	0	0	0	0	1.010733	1.044277	1.273442	103.2298	0.1526134	1.775336	0.313453	238.5785	0	0.3469811	0	0.5727083	0.9982359	17.63776	5.172386	0	1.002388	26.64372	0.8386567	10.69959	74.50468	0	0	0	0.1298139
TCGA.BT.A20W	LN-	0.3545227	21.0164	0.4713716	0.02645802	7.613718	6.35343	0	0.07435039	1.384018	0.9784615	27.66441	0.08665072	0.08423205	120.408	0.2359101	3.10372	1.039152	0.3306265	0.7390491	0	0.2829994	0.018479	0.1775101	0.7443918	1.276979	0.4888914	2.865331	0.878855	0	0.8824848	26.19951	0.1870032	0.3822567	58.56932	32.10108	0.3284882	13.65108	81.40029	11.84641	2.003561	27.09903	1.931829	45.91068	0.148076	0.1691311	0	0.1654558	0
TCGA.BT.A2LA	LN-	7.232372	6.297278	5.492167	0.0764521	22.11739	0.2098129	9.765976	0.3652281	0.09054803	0.4476598	6.25066	0	0.2190544	0.1185103	0.03895297	32.9958	0.04003591	15.99555	0.2847371	0	0.02336412	0.02135848	28.54435	0.04576524	0.1029743	0.05650728	7.002704	0.1185103	8.145911	0.5795442	1.816923	19.33038	93.25118	1.201155	14.23137	0.06327913	20.53679	0.2846732	0.01742032	0.8119301	3.182319	0.8001068	33.64513	1.388216	0.1563887	0.1923993	0.09561896	0.1728095
TCGA.BT.A2LB	LN-	22.16458	207.9922	0.02600936	0.34697	12.62876	1.060891	0.01896692	0	0.5509018	0.2673235	6.966051	0	0.06003356	34.37543	0.01921566	0.01944679	0.03949976	0.3500981	0.3371088	0	0.04610247	0	0	24.87895	6.502097	1.449514	30.82444	0.6180228	0.02441566	1.783963	126.1984	0.02132484	0.09906933	0.455796	14.0012	2.372405	208.3626	402.9125	0.08593514	2.249925	583.4137	6.131556	73.34501	5.140785	0.0192868	0	0	0.1420794
TCGA.BT.A3PK	LN-	0.2935026	26.41522	0.005356755	0	19.10275	0.03197498	0	0	0.1793909	4.732471	0.1717337	0	0.02967409	0.2046877	0.2849442	0.08410838	0.292866	0.1497553	0.1215011	0.07553932	0	0	0	0.2734008	0.07323413	1.102281	0.2553971	1.537738	0.002514262	1.144642	254.2754	0.07466322	0.01224229	0	0.08153484	0.1542974	200.5716	0.2169175	0.01061926	0.5121602	7.406931	1.49724	1.762641	0.05796184	0.8460808	0	0.05828839	0
TCGA.BT.A42C	LN-	0.1059371	3.458302	1.321792	3.953043	1.45834	198.0366	0	0	0.1631568	4.695803	6.306697	5.107912	0.05720432	9.544372	0.1464806	7.263881	1.091509	0.07698434	0.455064	0.05824847	0.2525962	0	0	28.24124	0.1613455	0.1593695	411.4109	0.09549678	1.942628	4.467658	35.26299	8.331138	0.03776017	158.4962	25.76479	1.844173	25.31084	11.99293	0.04913113	30.93045	1.142299	3.621007	98.00321	40.97588	1.249694	0	0.2696775	0.02707671
TCGA.BT.A42E	LN-	0.01700604	5.413277	0	0	3.312095	0.04353809	0.1595692	0.01783251	0.01878954	10.04227	0.05845944	0	0	0.1967357	0	0.638065	0.03323126	0	0.2127079	0.0514283	0	0	0.04257475	0.05318154	0.05698159	0.0938062	7.501601	0.04215765	0.01027048	1.077536	128.089	0.358813	0.01666946	0	0.0777142	0.05252398	18.34554	0.1772168	0.04337849	1.787384	0.5442968	0.2471136	2.274135	0.04735355	3.796894	0	0.3968361	0
TCGA.C4.A0F0	LN-	4.931288	87.16404	0	0	5.713974	0.2104143	0	0	0.2118844	0	0.07063186	0	0.07322742	0.11885	0	0	0	0.2189953	0	0	0	0	0	0	4.888087	0	0	0	0	0	1.295738	0.07225416	0	0	0.3219286	0.2538421	0.7534995	0	0	0.184093	245.4895	0	0.4654009	0	0	0	0	0
TCGA.C4.A0F1	LN-	0.1478221	26.3818	0.04877012	9.266851	3.400416	0.08733405	0.661506	0	0.02512691	0.03922888	0.1172651	0	0.01350826	0.1315456	0.02161876	0.04375758	0	0.1514927	0.1580281	0.1375483	0.025934	0.01185388	0	0.05079908	0.1333508	3.51247	0.708645	0.1127533	0.009156356	0.02573159	1.5686	0.03198894	0	0	0.8314064	0	6.532909	0.01974907	0	0.5172314	6.122741	1.135958	6.973866	0.02110835	0	0	0.5306817	0
TCGA.C4.A0F6	LN-	0.1355827	68.02013	0.1163033	15.11998	4.464038	2.479376	0.03634814	0	0.02853369	0.2227382	1.098605	0	0.04601925	6.311342	0	0	0	0.206439	0	0	0	0	0.09698067	2.301694	0.06489895	0.4273607	90.30525	0.3201019	0.0311934	3.111968	149.2454	0.09535599	0.05062831	6.347332	0.02528922	0.1196439	0.1183829	0	0.1317487	0.8943877	8.460147	5.347531	172.1795	1.330351	0.2587282	0	0	0
TCGA.CF.A1HR	LN-	0.3243095	62.63698	0.1457205	41.30682	6.147845	2.055937	0.08694358	0	0.5346381	0.2486319	0.1858061	0	0.4036142	65.50762	0	0.08914332	0.9053266	0.6995438	0.08584962	0	0.01761099	0.04829765	0.03866245	15.23348	0.7503084	0	31.15894	0.3828367	2.798011	18.62679	63.12001	0.02172271	0.0807342	2.739371	45.71104	4.674346	22.65344	2.494444	0	6.322249	101.6472	2.77702	21.74135	28.23805	0.05893995	0	0	0.1302573
TCGA.CF.A27C	LN-	0.04016009	3.825291	0.09473601	0.1798288	0.7362608	91.53198	0	0	0.1331156	0.1962782	5.988054	0	0.2743253	154.594	0.01908839	0.01931799	0.4316195	0.1872658	6.809145	0	0.05724639	0	0	38.56487	0.05046118	0.05538129	25.06717	0.4480025	0	0.7270348	24.77177	0	0.3411656	0.03018514	15.33733	2.294673	17.42752	5.510262	0.01707319	88.43218	0.01890246	2.443672	238.0038	0.1770584	0	0	0.1874272	0
TCGA.CF.A3MF	LN-	0.1691961	4.261171	0.01501416	0.008708345	0.5778722	29.96328	0.01094884	0	0.09884206	0.02012806	0.2005597	0.1140802	0	79.2505	0	0.02245171	0.1596114	0.01554597	0.681098	0	0.01330656	0.006082143	0.01460633	20.18447	0.1270682	0	0.2613381	0.07713726	0	3.538324	52.95831	0.07385986	0.003812584	0.0350817	0.9369718	11.38843	4.885347	11.23762	0.02976415	27.24648	2.932832	0.2437382	30.12534	4.121023	0.0111335	0	0.1633735	0
TCGA.CF.A3MG	LN-	0.06507425	3.425947	0.02791045	0.2428245	0.588761	364.1462	0	0	0.1797472	0.4864195	7.689593	0.4373912	0	150.4692	0	0.09390692	4.832106	0.1300457	0.3165303	0	0	0.03391904	0	8.547049	0	0.08973824	119.5732	0.1075452	0	16.16159	82.52312	0	0.2445143	624.1548	18.73471	8.039399	49.51777	62.95277	0.2489841	43.68304	0.367548	2.570821	253.9472	25.47372	0.1241791	0	0	0
TCGA.CF.A3MH	LN-	0	4.713587	0.03272561	0.3416604	13.77037	226.1819	0.01789847	0	0.477717	2.489742	9.934229	0	0.5551872	121.1129	0	0	6.858538	0	0.5036881	0	0	0.05965621	0	20.73346	0.0319574	0.10522	138.1589	0.1733863	0.02304028	37.3169	25.14862	0.2683143	0.1994423	0.02867468	0.8966062	43.30239	80.27062	45.4377	0	81.26597	0.430958	4.694754	261.8724	44.12109	0	0	0.08902419	0
TCGA.CF.A3MI	LN-	0.1149259	12.6811	0.04059333	0.07063345	1.545206	12.39219	0	0	0.1742845	0	0.1859133	0	0.5862666	5.031356	0	0.02601514	2.721322	0.05404006	0.7891986	0.0817764	0.007709255	0	0	0.5375869	0.351101	0.07458086	3.001832	0.08938012	0.0653246	1.851079	169.5959	0.02377293	0	2.13411	0.6620022	0.6681491	22.06444	5.271884	0.02299212	22.89078	4.543817	0.6508012	27.42122	3.363271	0.1419061	0	0.1893033	0.03801364
TCGA.CF.A47S	LN-	0	4.872877	0.01790822	0.01558038	1.202891	392.2543	0	0	0.09995389	0.7142332	117.7763	0	0.427816	96.73693	0.228227	2.450313	0.5915293	0.05562759	2.437148	0	0	0.266603	0	46.73103	0.02623175	0.05757885	41.10535	0.02587664	0.1365886	2.503865	21.3937	0.007341391	0.1261925	0.3609033	429.1566	80.46993	51.03959	1494.24	0	47.85907	1.591854	263.5154	108.1238	44.66947	0.04979824	0.01960478	0.04871611	0.01467388
TCGA.CF.A47T	LN-	0.296408	27.36585	0.07823377	6.432085	1.54174	302.1684	0.02139403	0	0.08397274	0.2622014	90.97808	0	0.02708631	237.2838	0	2.259337	0	0.1822609	0.8872432	0.1379036	0	0	0	5.531031	0.2482912	1.383463	0.7104756	0.1507261	5.250965	0.3611729	21.92726	0.01603579	0.6406816	10.48809	59.37585	1.126733	4.041357	29.62093	0.9887051	46.66322	25.06935	130.2893	211.3356	19.87194	0	0	0.1064105	0
TCGA.CF.A47V	LN-	0	8.810563	0.2168654	0	3.263819	142.9213	0	0	0.8690225	0.05383903	3.6694	0	0.2002233	119.8228	0.07120874	1.117011	3.696015	0.02494964	2.498492	0	0.02135562	0	0.02344163	20.36334	0.2509922	0.3098977	4.394793	0.1237972	0.003769947	2.118894	53.69695	0.05268324	0.2814646	0	232.5542	13.36088	66.44366	835.018	0	72.56119	0.1762879	6.649959	131.144	89.22991	0	0	0.6991924	0
TCGA.CF.A47X	LN-	0	3.591531	0.6406641	2.715187	1.154972	3.426621	0.04163116	0.1085572	0.2614474	0.1020448	15.68404	7.60907	0.2196163	187.0613	0.4358304	1.408587	0.2022987	0.118222	12.41442	0	0.1855186	0	0	12.28921	0.1858292	0	0.1008096	0.09776722	3.364312	0.1840706	9.413947	0.01040148	0.05315464	1610.824	274.2781	0.4111007	3.299338	41.36781	0	26.52182	4.594296	38.70961	44.41814	0.1372712	0.02822219	0.01388829	0.4141337	0
TCGA.CF.A47Y	LN-	0.05094916	24.00122	0.04994783	0	0.4713615	172.271	0	0	0.321671	0.008370038	10.95884	0	7.730006	290.1718	0.02767601	6.217977	1.507608	0.1163632	1.699364	0	0.03320033	0.007587581	0.01822166	41.78971	0.4023966	0.04014832	1.289921	0	0	0.0164706	32.76069	0	0.06183146	1.619307	556.3246	0	5.916614	527.8853	0.0123771	22.89441	54.08661	1.335254	59.5147	13.96393	0.01388924	0	0	0
TCGA.CF.A5U8	LN-	0.01262301	6.392072	0.2598734	0.0376822	1.538789	352.5769	0	0	0.1301705	0	51.52856	0	3.733925	205.7567	0.02399924	6.339143	0.2466644	0.2018086	2.701604	0	0.02878964	0.06579566	0	48.75709	0.04229551	0.8355501	4.375881	0.02086147	0	0.02856495	56.56806	0.008877826	0.659903	0	2139.028	0.1559471	33.8696	1237.175	0	18.7306	0.1188274	1.398609	183.988	63.61959	0.07226426	0	0.1178232	0.03548978
TCGA.CF.A5UA	LN-	0	4.947884	1.790497	1.858375	2.604019	125.8767	0.09162748	0	0.6293751	0.2386312	8.748778	0	4.915785	153.8969	0.06962186	0.7515657	0	0	0.03392797	0	0	0.02544979	0	0.3053779	0.1226994	0.134663	2.258375	0.06051918	0.05897495	0.662936	19.86954	0.008584867	0.9252839	0.2568895	1.179372	0.5278036	3.581077	0.8268085	0.02075725	27.73662	0.1608687	57.62349	123.1837	45.93056	0	0	0	0
TCGA.CF.A7I0	LN-	9.027946	110.7808	0.6453501	0.1247695	5.015474	140.2674	0	0	5.664672	0.02746538	4.351355	0.1167496	0.01418634	158.3646	0.04540793	0.04595411	1.49345	3.245585	0.6970349	0	0	0.01244892	0	5.665671	3.080983	0.0658712	16.39604	0.434182	0.2067436	3.999442	94.08662	0.02519603	0.1638754	333.6785	18.10208	1.622835	2.116644	13.83386	0	51.86691	289.7137	1.735244	77.34868	72.05688	0	0	1.003177	0.0671487
TCGA.CF.A8HX	LN-	0	11.46874	0.1161831	0.01263509	2.176733	0.2600654	0.04765761	0	0.05611763	0.175225	32.76612	0.02069013	0.03016892	52.35983	0	0	0.09924989	0.02255593	0.04705797	0	0	0	0	24.67981	0.04254591	0.4202483	27.72961	1.007279	0.003408251	3.486399	4.27064	0.05953589	0.04425398	0.07635102	31.7099	1.516413	17.95342	22.18579	0.01439511	30.19189	6.05623	1.8451	116.4969	0.5264269	0.03230759	5.167089	0	0
TCGA.CF.A8HY	LN-	0	9.982912	0.151414	0.06079943	0.9827764	243.2972	0	0	0.3900508	0.281058	13.11574	0	0.04839043	155.0358	0	0.02612535	6.951521	0.03617933	0.5661014	0	0	0.01415465	0	0.3154263	0.06824292	0.374484	7.430599	0.3365954	0.005466778	0.4916153	29.05913	0.1814397	0.2395664	3.755616	8.208146	15.60028	109.0468	14.99832	0	21.50452	0.255634	21.35779	513.0966	0.2016429	0	0	0	0
TCGA.CF.A9FL	LN-	9.601052	65.71356	0.6741058	1.631946	1.811398	1.778637	0.1496116	0	0.7550148	0.2357503	1.135379	0	0.0135299	9.596248	0	0.5259321	0	1.183536	1.772749	0	0	0	0	1.007433	2.976578	7.350307	18.65391	0.7528929	0.009171022	1.134004	235.5322	0.04806027	0	163.0226	0.6245536	0.562815	79.56464	8.782633	0	17.4963	171.7113	7.964444	155.169	21.45929	0	0	0.3189191	0.03202076
TCGA.CU.A0YN	LN-	0.3765825	6.668995	0.06252265	2.429666	14.02191	4.758346	0.06839047	0	0.1252703	0.4470302	4.593488	0.08907336	0.04329353	0.8666204	0.0461916	0.0233736	0.09495155	0.03236861	0.1350599	0.07347294	0.1662352	0	0.03041217	0.510136	0.6105498	0.134016	0.07097449	0.4617514	0.02934582	1.951764	92.69401	0.341745	0	0.07304439	2.379134	0.5252679	111.8908	1.645673	0.08263013	0.5860589	2.126988	10.85593	10.92151	0.1578536	0	0	0	0
TCGA.CU.A3KJ	LN-	0.06239804	15.84611	0.04014393	0.01164191	6.076318	0.3394658	0.4098405	0.01635762	0.0172355	0.2511467	0	0	0.04632915	0.2255802	0.04448737	0.2701349	0	0.04156584	0.1517564	0.09434958	0.1867857	0.008131025	0.01952675	0.02787601	0	0.08604771	0	0.4382701	0	0.0706011	5.37981	0.03839925	0	0	0.3258818	0.04817984	29.89036	0.01354663	0.02652717	0.1773943	3.656486	1.487557	4.64774	0.05067656	0.1934923	0	1.892877	0.04385826
TCGA.CU.A3YL	LN-	0.5691979	56.14925	0.6701605	123.5896	1.806959	105.2923	0.06283336	0.02340628	0.9207312	0.5005485	0.7864995	0.4910139	0.09280994	98.47089	0	0.02147436	28.52624	0.1189539	6.917768	0	0	0	0.05588201	2.463087	1.271462	0.1846897	68.85903	0.4057866	0	4.192487	30.83607	0.02354822	0.08751884	36.0376	2.433541	5.170574	13.50644	12.03747	0	70.08928	99.95624	0.466256	164.8137	51.60894	0	0.02096141	0.6250465	0.0313786
TCGA.CU.A5W6	LN-	1.572105	33.23661	0.5609995	5.650428	4.575527	0.547377	0.7552615	0.02637611	0.6762637	8.721221	3.328999	0.2151779	0.2091717	12.73091	0.02391146	0.02419907	0.884744	1.005352	3.181126	0	1.219085	0	0.03148621	1.753016	1.243154	0.971243	42.17812	0.4157033	0.303822	1.423023	198.3794	0.8314632	0.05753031	229.6702	1.412209	25.24871	106.2337	5.024002	0.04277416	28.22284	73.71133	1.987441	14.36412	16.52962	4.247997	0	0.1173923	0
TCGA.DK.A1A5	LN-	9.756834	296.0388	0	0.01681645	7.875776	0	0	0	0.3900413	6.776122	0.2130126	0	0.4282963	7.624773	0	0.02167795	0.3082214	1.320898	0.3131548	0	0.06423984	0.01174507	0	0.8053241	8.229604	0.1242938	28.56832	3.854281	0	7.776092	73.35826	0.1980956	0	0	1.088559	13.50135	92.8247	10.39049	0.03831784	0.7842548	542.5307	3.724482	35.05962	0.1254875	0.4729913	0	0	1.045311
TCGA.DK.A1AA	LN-	0.7784833	16.40569	0.0417366	0.0290491	1.130643	365.6227	0	0	0.2938765	0.2126187	4.733335	0.02378414	0.2890032	199.7819	0	4.886827	5.780649	0.0518579	1.866279	0	0.03329078	0.05072169	0	15.29378	0.3097522	0.05367693	13.94825	0.4342152	0	0.8588048	44.22181	0.04106334	0.763076	0	231.5814	1.44263	24.02831	1751.947	0	16.02884	5.661108	8.678493	120.922	27.06009	0.01856944	0	0	0
TCGA.DK.A1AC	LN-	0.05690998	29.317	0.5077027	0.03397753	2.77501	0	0.1495176	0.1909623	0.03353514	0.07853407	0.195632	0	0.08112841	0.02194558	0.08655914	0	0	0.1213121	0	0	0.02595923	0.03559623	0.1424746	0.0203394	0.03813729	0.06278368	0.6871677	1.542461	0	0.1030265	7.536602	0.04803009	0.1115673	321.2892	2.496645	27.91215	10.92196	0.05930484	0.03871047	0.2824006	0.2142901	0.3721297	2.667322	28.41835	1.107715	0	0.3187188	0
TCGA.DK.A1AE	LN-	4.17443	35.1494	0.5660887	830.6832	1.081599	2.553923	0.05760156	0.1126511	0.5765277	0.4941682	3.3105	0	0.02734783	3.93558	0	0.1328826	0	0.9609965	0.106644	0.1392351	0	0	0.01921088	0.3085322	3.445359	0.6349185	5.962849	0.2155903	2.341877	0	0.7863567	0.0377781	0.4563173	0.3921983	0.0701335	0.3318034	0.2345044	0.02665501	0	0.9202215	126.7015	1.658627	1.918602	0.5697921	0	0	0	0.0215744
TCGA.DK.A1AG	LN-	0	2.669331	0.1550331	27.44375	1.744196	631.9299	0	0	0.1686246	0.04156763	6.109267	0	2.490567	317.6654	0.1374458	0.7882276	1.601025	0.03210489	2.076373	0	0	0.05024235	0	6.491612	0.08074339	0.06646208	96.72443	0.238951	0.004851121	0.408985	19.18558	0	0.03149436	0	16.51825	0.07442691	50.07686	72.44745	0	6.933888	0.589797	69.4415	220.0201	100.0914	0.02299244	0	0.112464	0
TCGA.DK.A2I4	LN-	9.565741	44.11636	0.008710747	0	26.71146	0.3119717	0.09528261	0	0.3066714	0.07006602	0.2618065	0	0.1085709	0.1566341	0.1544515	0	1.111218	0.919967	0	0.1228363	0.03474021	0.01058601	0.02542241	64.50092	4.048984	0.1120279	0.01977654	0.7719826	0	10.57051	17.8505	0.03570931	0.01327165	0.09158987	2.877111	0.7527199	488.1452	96.5964	0.03453645	0.4479118	215.2158	3.356932	93.49887	0.6974733	0.01937792	0	0.1895683	0.2569512
TCGA.DK.A3IM	LN-	0.09064514	4.107071	0.215988	0.01503299	12.77652	0.1547104	0	0	0.05193041	0.3822121	0.2942879	0	0.0239296	0.2912876	0	1.41466	0.07872373	0.5635688	0.5598866	0.06091595	0	0	0	0.9178926	0	9.27784	4.844864	0.01664501	0.03649564	0.1139574	31.0425	0.1770866	0	0	0.3682046	0	53.12457	0.1049551	0.01712703	0.1665935	1.516965	0.2927019	3.588642	0.04674123	0	0	0.3760365	0
TCGA.DK.A3IN	LN-	3.018448	57.91394	0.02088092	0	90.52933	0.4674008	0.2740875	0	0.08068564	125.5489	0.2301157	0.02974817	0.0144589	1.853907	0	3.278591	5.470204	0.2918772	0.2029791	0.0736141	0	0.08881666	1.066471	0.173997	0.937975	4.833847	3.365914	0.7241299	0.04900366	5.949169	28.01514	0.1540807	0.007953517	10.31905	0.1271309	0.07518245	309.3137	0.6341672	0.06209166	0.9059424	88.08441	0.4200385	80.06473	0.4970646	1.138066	0	0.5680284	0.06843881
TCGA.DK.A3IQ	LN-	75.62274	1837.064	0.146267	0	21.07038	0	0	0	3.79932	1.960863	0.195384	0	0.2363246	1.753421	0.1350772	0.08202117	0.05553301	7.420945	0.3554578	0.08594222	0.01620395	0	0.07114698	0.3174002	69.51232	0.2351404	6.807619	10.99019	0.01144205	9.0677	356.7507	0.119923	0.009285488	0	0.9276341	2.369877	154.329	2.073038	0	18.8714	4457.576	1.445337	9.296559	0.09232168	1.437119	0.9340562	0.2652623	22.77156
TCGA.DK.A3IS	LN-	0.03940361	15.73241	0.1098518	8.145713	0.6661018	53.7939	0.05545914	0	0.06530406	0.01132829	0.3555632	3.515256	2.024536	279.907	0.03745765	1.099338	0.3849902	0.02624832	0.6845167	0	0.01123361	0.1335007	0	0.7041346	0.09902131	0	223.0624	0.06512053	0.0198309	0.1114593	26.82884	0.01385638	0.4892342	7.404137	6.598155	0.1217	19.74842	2.908542	0	3.917388	3.746373	3.167034	260.7165	20.07874	0.03759632	0	0	0
TCGA.DK.A3IT	LN-	21.81776	295.1565	0	0	3.07917	0.06223604	0.02280981	0	3.088777	0.1118212	0.1880225	0	0.07219699	136.09	0	0	0.04750282	1.198321	0.1013526	0	0	0	0	109.1227	18.1233	0.4022772	2.059433	0.1205255	0	12.15734	420.5225	0.04274246	0	739.7765	0.6189271	1.276377	612.7411	1.562169	0	4.515224	1242.686	6.270001	26.0275	0.07897178	0.2551396	0	0	0.136693
TCGA.DK.A3IU	LN-	132.9008	726.6967	0.01851145	0	24.76544	0.02762415	0.02024877	0	11.35734	0.1488992	0.5007351	0	0.05127269	0.1040211	0.02051433	0.06228324	0.0421693	11.81654	0.2999099	0.6526071	0	0	0	0.02892236	25.47037	0	0.02101384	5.260497	0.01303288	13.42938	1101.847	0.1897171	0.007050988	0.2919603	0.3803783	0.1333022	106.5069	0.7683465	0.09174297	0.230531	2359.409	0.2547825	11.62779	0	3.191493	0.02026517	0	0.1516817
TCGA.DK.A3WW	LN-	0.02481304	1.993468	0.05321176	0.09258983	10.77584	0.3811512	0	0	0	0.1569391	0.0639724	0	0	0.04784193	0.02358764	0	0	0.06611584	0.03448403	0	0	0	0	0.0110851	0	0.068435	0.3382677	0.02050368	0	0.08422513	7.48151	0.1047068	0.008107316	0.1118999	0.03239732	0.3065451	1.819884	0	0.02109745	0.1795618	0.1167894	1.802783	1.070015	0.0460615	0.02367496	0	0	0
TCGA.DK.A3WX	LN-	1.08111	51.76259	0.01104023	0.01921029	531.0989	0.3624511	0	0	0.04740043	0.50322	1.415768	0	1.070266	0.4218598	0.07340849	5.918553	0.8047929	0	0.1788663	0.07784299	0.01467689	0	0	0.05749767	0.1293729	9.158168	0.6266328	0.1914322	0.005181876	0.9611141	23.33438	0.08146607	0.00841042	0	0.05041281	0	28.31885	0.9164839	0	0.6386572	22.80152	0.2571501	2.847928	0.3703227	0.02456009	0.0241723	0	0.0361852
TCGA.DK.A3WY	LN-	62.51079	572.2187	0.02195821	0	8.398559	0	0.02401902	0	3.752184	0.04415593	0.3739812	0	0.0456146	0.04935578	0.02433402	0.02462671	0	5.797675	0.0355752	0.309648	0.01459563	0	0.3204264	0.1829738	17.1971	0	0.02492654	4.484325	0.1803615	0.02896342	8.82806	0.02700501	0.02509156	0	3.041444	0.4743676	12.5947	5.246163	0	0.2646338	1645.126	0.02324785	18.7993	0.1306773	0.02442411	0	0.2389336	0.07196971
TCGA.DK.A3X1	LN-	0.2057753	13.72439	0.3898033	1.062193	5.274979	0.2414576	0	0	0.006315441	0.1577577	0.1621049	0	0.03055671	12.33246	0	0	0.1675428	0.04569173	0.1906514	0	0.04888723	0.866998	0	0.1761974	0	0.09458894	17.09876	0.4250942	0	0.6402749	20.17457	0.01809035	0	1.108432	0.02238933	0.3707358	28.29817	15.72521	4.694808	2.21594	1.824081	0.8721145	33.7543	0.2307853	0.01636144	0.0161031	0.08002948	0.02410585
TCGA.DK.A6AV	LN-	0.2022507	7.652495	0.1156609	0.07546984	2.552185	1.812276	0	0	0.2234617	0.9303332	10.31289	0.08238857	0.04004443	117.5726	0	0	1.712599	0.3592728	1.264855	0.2038768	0	0	0.04219468	0.7228359	0.5364927	0	2.855687	0.6406467	0.006785866	10.18335	19.33079	0.09482929	0.02202754	5.421894	15.47011	1.145212	80.86508	62.37962	0.05732166	14.9613	3.585675	1.408219	247.3638	0.3910902	0	0.7913639	0	0.04738591
TCGA.DK.A6AW	LN-	7.529549	46.84087	0	0	2.480936	4.537511	0.06696724	0.09978483	0.3592285	0	14.16837	0	0.09891602	269.0934	0	2.700688	96.18324	0.3486451	0	0.1438879	0	0.01240023	0	153.6927	1.036263	8.726604	0	0.1965836	0.004789187	0.4037635	363.904	0.2342432	0	3.182832	1.801575	0.2939068	1.454045	16.25887	0.06068293	7.65697	2.10512	0.08642288	23.1812	0.04416247	0.1134945	0.5138313	0.1110282	0
TCGA.DK.A6B1	LN-	0.1526202	18.44523	0.6358878	0.03254297	8.658769	1.228012	0.3682411	0	0.3452821	0.07521831	32.8651	0	0.09065364	1.050951	0.02072614	0	0.1704188	0.1161902	0.424209	0.131869	0.01243161	0.02272889	0	0.3214308	0.2922169	0	0.2335389	0.5404893	0	2.072209	0.6874668	0.214677	0.2208375	1.147124	0.1281019	2.020178	27.1182	0.7194787	1.371815	36.09372	0.5746793	1.128658	15.98353	0.02023681	0.04160574	0.06142321	0	0.1532478
TCGA.DK.AA6M	LN-	0.1018278	20.42721	0.01746964	0	7.971581	0	0	0	0.1500093	1.288094	0.07000803	0	0.02419356	0	0.07743921	0.03918533	0.1591842	0.1627958	0.7924876	0	0	0	0.05098534	0.3093392	0.06823824	8.200638	0	0.6394873	0	21.75249	420.3653	0.1575552	0.02661666	0	0.02659044	0.1258001	748.9606	3.289499	0	0.1543952	27.83663	3.107271	193.7775	1.493316	0.1165889	0	0	0
TCGA.DK.AA6P	LN-	0.01665132	4.499736	0.2856711	4.523383	3.996275	121.9643	0.03124817	0	0.1717111	0.09574302	49.56989	0	4.292514	80.64863	0.06331595	1.249512	0.1952286	0.1331053	11.6169	0.1007112	17.98217	0.1041512	0	3.615302	0.1115861	0.09184954	3.632029	0.5778963	0.01340834	0	6.169137	0.02342191	0.1958612	404.1495	247.1942	0	12.31449	20.73568	0.1982105	3.477251	0.3448458	2.480082	84.51307	5.795728	0	0.0938204	0.3108469	0
TCGA.DK.AA6S	LN-	29.5977	214.2813	0.8117028	1.319768	10.1199	0	0.5531069	0	0.6284402	0.1248723	0.4799252	0	0.276423	0.08972832	0	0.05969483	0	0.950677	1.422858	0	0	0.01617126	0	1.386019	5.301651	0	0.8459023	3.486586	0	1.684967	10.39385	0.07636974	0.01013694	0	0.3848241	15.33148	9.76561	58.14086	0	0.65216	316.499	0.4226436	32.06875	0.6047236	0	0.05826892	0.144793	0.1308402
TCGA.DK.AA6T	LN-	1.784934	18.94939	0.1531122	0	2.768441	0.979223	0.11963	0	0.9391087	0.01466164	1.643527	0	0.1666058	4.473983	0.07271935	0.04906269	0	1.664623	0.2126246	0	0	0.01329103	0	6.93747	1.388382	0	1.83742	0.2107056	0.4876568	1.009794	2.311532	0.5828425	0.01666293	0	10.32084	0	1.480575	3.764381	0.02168074	6.106941	33.74917	0.6715767	3.865255	5.561861	0.02432952	0	0	0.0358455
TCGA.DK.AA6U	LN-	0.02371915	1.73235	3.306284	0.05310479	5.500527	6.801164	0.2448148	0.04974373	0.139769	0.7364637	2.344166	0.0289866	0.4790174	1.760713	0	0.7986643	0.09269851	0.03160055	0.4944568	0	0.1622907	0.07417963	0.02969054	2.511349	0.0397375	0.7850164	0.3464519	0.1175986	0.224421	1.82494	8.553977	0.07506808	0.02324971	732.4013	2.911093	0.8790929	71.83322	4.490307	17.14226	1.830888	0.6251882	2.778832	32.47269	0.5613935	0.452625	0.02227391	0.4427892	0
TCGA.DK.AA6W	LN-	0.1174806	11.05225	2.447398	0.1002008	10.78892	0.08593382	70.58066	0.9503224	0.01236203	0.1350997	0.4326938	0	1.315877	0.09707736	0.03190821	12.36784	0	0.1788766	5.27126	0	0	2.729335	0.2100811	0.02999077	2.108777	0	0.1961109	0.8320917	24.21092	1.595099	13.36187	760.7371	3.03791	5.600791	0.5916446	4.768812	3.487622	0.9327568	0.0285396	0.1156679	5.434756	0.2133877	8.070711	0.01557744	0.1921581	0	0	0
TCGA.DK.AA6X	LN-	1.126075	33.44589	0.01931902	11.66461	12.41888	1.326146	0.04226427	0	0.414724	0.8287736	15.36772	0	0.4280759	2.3883	0.5994598	1.170007	0	0.6000992	1.314573	0.4086464	0.3081926	0	0.05638277	26.17969	1.43378	0.1242298	5.394922	0.9677268	0.01813527	5.198382	6.568665	0.4593452	0	1.35421	0.4704859	0	5.6437	0.9778854	0	102.7544	70.04726	3.149863	8.475903	3.553649	0.1719083	2.707103	0	0
TCGA.DK.AA71	LN-	0.5006519	34.30201	0.4601366	4.510326	0.6300657	4.943879	2.046839	0.07499756	0.05268168	5.01714	5.439671	2.054016	0.1274478	140.2795	0.1019844	3.130736	0.1397596	0.2858609	0.5466868	0	0.3874136	0	0.04476379	1.326007	0.2696012	0.1972587	14.34689	0.05910032	0.09358748	1.335249	147.0782	0.01257539	0.09347491	173.6356	1.260668	1.656737	149.174	2.142779	2.341254	2.686452	25.61806	0.4222063	48.31972	0.08298049	0	0	0.3337919	0
TCGA.DK.AA74	LN-	5.995575	244.4184	0	0.1403764	27.22892	0.6621395	0.08824631	0	0.9005663	0.4866891	1.131541	2.011346	0.3351778	0.2720011	0	4.162034	0.1837783	2.69392	0	0.2844131	0	0	0.2354505	0.1050389	1.930137	0.518775	10.02807	0.7382887	0	3.990455	247.3359	0.1488253	0	0.07068855	5.034585	18.0093	179.9192	6.043699	0.03998256	0.1944539	262.8982	12.29948	27.63168	2.269614	0.2243366	0	0.4389233	0.06610451
TCGA.DK.AA75	LN-	0.3784184	18.2207	1.334502	0.1568964	9.85079	0	0.4339786	0	0.2632512	0.2659383	8.852936	0.102768	0.4245726	3.648136	0	2.669751	0.6572996	0.2800885	0	0	2.205622	0.08766456	0.05263186	0.2254087	0.3169886	0.3478959	0.2047163	0.1042325	0.0253932	9.942979	23.44953	0.2070005	0.08242865	738.1827	1.235212	0	14.00583	0.4016455	30.49501	0.6520142	30.7542	0.6873465	11.22703	6.653991	0	0	0	0.05910717
TCGA.DK.AA76	LN-	0.06680972	4.69653	3.868398	9.722717	0.9385079	25.18611	0.06268817	0.1401132	0.08611909	0	2.669833	0.1632931	0.2579445	10.14423	0	0.09641133	0	0.04450464	10.81692	0	1.504701	0.1218827	0	6.879712	0.0559643	0	37.66785	0.08281002	0.1815683	0.1133891	2.30407	0.6695735	0.05457288	767.3938	4.492375	0	3.675063	0.05801765	0.2272216	4.903815	0.408796	59.735	279.0246	0.09301629	0	0	0.1559005	0
TCGA.E5.A4U1	LN-	0.01425022	2.948872	23.15204	0.4253975	1.777866	9.63145	0.7220399	0.2390842	0.3883694	0.08193699	17.48804	0.6269346	0.2539312	233.242	0.5147658	20.26251	3.118769	0.3037646	2.059648	0	1.381287	0.1188436	0.03567554	11.62471	0.02387388	0	67.38339	0.09420273	0.1893355	1.418877	3.931583	10.87414	0.2886758	1.370976	1235.897	0.264075	4.790345	7.944692	0.1696288	39.41264	0.4560938	10.09461	301.6082	6.824948	0	0	1.197104	0
TCGA.E7.A3Y1	LN-	0.2625689	21.70931	0.3291859	0.3316164	1.09643	19.59771	0.0568548	0.02117918	0.8777558	0.01161338	33.46559	0	3.203204	354.4781	0.01920015	2.370593	0	0.5650864	8.841961	0	0.03454894	0	0	17.46888	2.182534	0.05570554	10.85655	0.03337966	0.0975838	0.09141143	1.472718	0	0.01979787	0.2125331	4.403983	0	0.06172379	4.507685	0.01717315	64.6453	22.96786	19.11354	54.66961	24.14593	0.03854246	0	0.4713114	0
TCGA.E7.A4XJ	LN-	0	6.419862	0.01133849	0.2367511	1.611327	36.54747	0	0	0.1168343	0.8208232	6.588505	0	0.01570257	85.96318	0	0.1525969	0.2066336	0	3.931146	0	0	0	0.2978234	94.48156	0.0885786	0.6562031	4.582158	0	0.01064373	2.392918	436.6276	0	0	0.07947963	0.569522	0	56.79437	15.84043	0	41.24949	0.9207735	0.3121147	27.23349	28.15647	0.4540245	0	0	0
TCGA.E7.A541	LN-	0.144216	13.14863	0.02474178	0	4.834619	2.732192	0	0.03024493	0.4036627	0.2487672	2.528337	0.03524857	0	0.9176056	0.02741877	0.02774856	0.4508966	0.1921361	0.2405097	0	0	0	0	44.81595	0.144966	0.07955028	0.08425918	0.4290104	0	4.438362	60.76297	0.1622845	0.01884823	0.8671651	0.5460602	3.385177	56.8533	0.6261867	2.771225	4.542284	8.30842	1.728864	102.0299	0.01338571	0	0	0	0
TCGA.E7.A5KE	LN-	0.02931253	4.014128	0.7794759	0.8750375	1.018949	0.1125669	6.793541	0	0.1187511	0.7921541	1.788559	0.250755	0	11.41651	0	0	0.0572792	0.15621	0.4888466	0.08864461	0	0.03055749	0	7.21547	0.07366242	0	13.32977	0.4359913	0.005900921	8.689507	129.9732	0.3607739	0.05746478	544.3199	0.5549457	0.1810664	24.81337	4.225537	0.02492317	9.444516	0.1379676	28.75084	2.566399	1.65963	0.5873298	0	0.5472066	0
TCGA.E7.A5KF	LN-	0	2.6354	0.107835	0.1876356	0.1729334	510.1141	0.07863692	0	0.1543271	0.7228203	5.617806	0.1706976	6.28886	460.6877	0.1593365	3.493815	1.255541	0	3.416489	0	0.01592842	0.01456108	0	52.65366	0	0.2311421	19.04189	0.04616803	0.02249499	0.03160821	21.8008	0.01964731	0.8032287	40.10432	100.7241	2.760983	25.35528	100.5552	0.07125751	49.22094	0.05259483	4.718954	75.03047	151.6204	0.05330878	0	1.303759	0.0392708
TCGA.E7.A677	LN-	4.232174	19.61073	0.8148169	0	18.11979	2.070693	0.4588812	0	0.3740817	3.277043	17.94302	0.3218157	0.2569698	51.24505	0.01788074	13.04708	1.102671	0.4260156	1.124055	0.341296	0.01072493	0.009804272	0	0.8655216	0.8508366	0.6225305	1.959825	0.3264016	0.3938046	3.788275	125.7346	0.2248918	0.1536449	951.9776	84.29866	285.8833	28.33874	179.6287	0	53.8897	20.00843	14.89604	48.93823	0.1658566	1.687012	0	0.08778473	0
TCGA.E7.A7DU	LN-	0.0405612	6.295155	0.1565709	4.480082	2.646109	295.9005	0.03805894	0	0.3286436	0.1166109	6.93674	0.5452576	0.1204631	394.1969	0	0.585328	2.298542	0.3782723	2.536655	0	0.02312727	0	0	3.189211	0.2038607	0.1118689	3.041264	0.2681346	0	0.09178704	13.02916	0.07131725	0.2915619	0.1829197	75.2283	1.002202	22.43582	116.8713	0	47.88649	1.527301	1.068273	300.9025	41.92076	0	0	0	0
TCGA.E7.A7XN	LN-	2.047393	9.311216	0.01219625	5.411557	9.451492	47.82999	0.05336354	0	0.05236371	0.06540142	0.31769	0	0	0.6305148	0	0	0	0.07576948	1.067015	0	0	0	0	0.06351823	0.5954978	0.07842727	0.2492091	0.1174872	0	0.09652293	25.16129	0.02999879	0.009291074	0.4702078	0.01856384	0	4.518816	1.506326	0.2901349	1.009301	43.33804	205.1547	5.474768	1.992709	0	0	0	0
TCGA.E7.A85H	LN-	2.150547	34.46528	0.1529324	0.04989492	4.382763	0	0.2300172	0.04673701	0.1149057	0	1.455549	0.05446906	0.06618583	12.8261	0.02118489	1.157744	0	0.1187619	0.2477706	0	0.1143609	0	0.08368776	0.1792066	0.9893934	0	4.275044	0.7550184	0.004486299	0.3277975	22.52978	0.03134696	0.1310664	46.56557	1.556699	5.162231	13.55275	2.283622	0.01894836	0.3532599	70.73966	1.760818	28.91791	0.2792438	0	0.04185517	0.8320505	0
TCGA.E7.A8O7	LN-	0.01142188	2.599947	0.4800885	0	5.188743	516.9946	0	0	0.3365265	0.6173392	25.26606	0.139584	0.01356878	66.1115	0.02171561	3.889896	1.473076	0.03043429	2.73026	0.1381645	0.0260502	2.143258	0	32.38153	0	0	19.39709	0.1698877	0.754185	0.3618563	9.768889	0.04016532	1.522632	1.923021	62.96293	105.6194	18.91862	1235.106	0.01942306	49.27054	0.1290246	205.2018	182.2921	73.62714	0	0	1.066119	0
TCGA.E7.A8O8	LN-	0.08170511	4.917588	0.1090241	1.097577	3.570779	22.8701	0.05110976	0	0.1538	0.03131962	69.34294	9.785285	0	107.8592	0	0	0.2838379	0.07256941	0.2271001	0.109816	0	0.00946392	0	56.76365	0.09125557	0.400613	5.268726	0.06001346	0.003655133	0.0616309	15.60059	0.03830908	0.0118649	4.994779	0.1422385	14.69239	21.86178	14.9474	0.07718923	22.04892	0.4443894	1.104803	66.1177	1.137545	0.01732392	0	0	0
TCGA.FD.A3B3	LN-	8.868413	273.956	0.007364331	0.2434684	17.75872	0.109896	0.1933316	0	0.7082479	1.609243	4.234957	0	0.7547109	0.1489762	0.04896676	0.08259291	0.06710413	0.9378968	0.381798	0.05192477	0.009790143	0	0.1934359	0.04602423	7.694861	0.2367794	0.2507953	0.4540227	0.01036963	0.1942746	12.24904	0.4045425	0	0	0.1345104	0.05303103	22.19568	0.0894638	0.04379725	0.4496804	514.8163	0.2183117	3.552581	0.07968447	0.09829609	0.01612401	0	0.1206858
TCGA.FD.A3B4	LN-	62.18074	403.3463	0.04500408	1.61315	16.10889	0.295497	0.03938221	0	1.051126	0.2775304	0.9378191	0	0.162047	0.2427751	0	0.06056792	0.08201587	2.01304	0.4666403	0.06346339	0.02393138	0	0	0.09375273	15.20589	0.05787921	3.821364	0.5895968	0.00422465	0.5698702	63.8542	0.8117656	0	0	0.7946052	0.8426011	53.10155	0.2915847	0	2.711879	1124.694	1.848713	8.565221	0.009739179	0.02002321	0.01970705	0.09794048	0.02950086
TCGA.FD.A3B6	LN-	0.0535674	26.96258	0	0	11.46586	0.5142781	0.02513139	0	0.02959263	3.095459	4.12017	0	0.01590904	0.3873117	0.02546098	0	12.03766	0.3925174	0.03722276	0	0.03054316	0.02792126	0.3687926	6.54512	0	46.83367	0	1.173001	0	21.5467	104.4034	0	0	0	0.01748517	0.1654455	309.8873	0.441921	0	0.2953489	3.8828	0.3648676	83.76639	0	0	0.02515174	0	0.03765139
TCGA.FD.A3B7	LN-	3.698155	346.1501	0.02875187	0.8171401	29.68708	12.81449	0.1467679	0	0.09052561	0.4882353	0.1728308	0	0.0398182	1.270977	0	0	1.397271	0.1786216	0.1242182	0.067575	0.01274091	0.1980024	0.02797087	0.4092895	0.7674363	4.49892	0.2828675	0.5170078	0	0.5056588	7.353963	0.07857797	0.0219031	0	0.8023224	0.06901469	69.17499	3.434637	0	0.2310059	3.828354	0.3449924	14.19121	0.05185077	0.4050887	0.02098382	0	0.09423642
TCGA.FD.A3N5	LN-	19.39982	215.8887	0	4.414505	6.4737	0.05133491	0.01881449	0	0.09600232	0.03458807	4.308024	0	0.03573068	0.3479508	0	0	0	0.05342841	0.1393332	0	0.02286599	0	0.1003981	0.4658109	4.400675	10.50748	10.42655	0.03313817	0	1.338564	117.4393	0.4019159	0	0	0.03927056	0	30.1484	0.2437784	0.06819564	0.3938549	1092.594	1.729991	100.242	0.04652804	0.5356907	0	0.09358034	0.02818753
TCGA.FD.A3N6	LN-	0.0586338	7.779649	0	468.0399	2.140577	0.7255394	0.01833888	0	0	0.0112379	12.11026	0	0.01160914	0.1884194	0	0.4512687	0	0	0.2987841	0.05910522	0	0	0	0.01746291	0.08185934	0.107809	0.4757945	0.2584037	0	0	116.3193	0.5360868	0.01277186	0	0.3189819	0.1207289	14.57368	0	0.03323585	0.1818467	3.090934	1.278006	5.210183	0.009070369	0	0	0.5472882	0.02747497
TCGA.FD.A3NA	LN-	0.647587	58.55836	0.05290498	0.03068534	8.52672	341.4532	0.1350304	0	0.06057164	0.1773117	1.395745	0.05024765	0.4273945	132.7491	0.05862912	0.178003	0.3213818	0.08216833	0.1428551	0	0	0	0	4.601347	0.1377682	3.458723	1.501418	0.7474674	0.8815231	0.6513076	90.42733	0.007229385	0.006717146	17.24449	5.744213	0.5714583	156.6883	55.29034	7.184217	1.268106	14.10811	13.89102	53.7296	3.234338	1.471154	0	0.09594572	0
TCGA.FD.A3SN	LN-	2.863284	90.41573	0	0	6.325939	0.06604009	0	0	0.0950021	98.44004	0.13301	0.03152388	0.1378978	9.300619	0	0.04963279	2.923568	0.4467663	0.1075476	0	0	0	0.2906049	0.1728592	2.441695	0.7825869	74.35083	0.9591929	0	14.24301	178.9378	0.009071001	0.008428275	0.1163299	0.1010397	0.3186808	207.1665	10.90915	0	2.186711	193.6537	0.4451113	201.2276	1.316838	2.239713	0	1.685418	0
TCGA.FD.A3SP	LN-	17.70888	549.1013	0.01217206	0	28.41987	0.0363281	0.4260616	0	0.4912427	0.5384916	0.2926707	0	0.2528547	0.08207795	0.1348904	0.02730258	0.5545621	1.398955	0.07888138	0.1716467	0.01618154	0	0	0.0253569	12.5282	0.3913586	0.05526995	4.760521	0	1.155978	86.18408	0.1796357	0	0	0.05558107	1.490081	30.61497	0.6654122	0	0.3129473	796.7306	0.1546433	12.164	0	0.02707796	0.05330082	0	1.755374
TCGA.FD.A43N	LN-	0.4541277	22.75843	0.1249507	0.01278926	6.707802	5.155089	0.1768767	0	0.03786824	3.764038	1.97346	0.02094259	0.08143207	4.295406	0	0.0494596	0.03348697	0.5936099	1.738573	0	0.0195423	0	0	0.3904469	0.1866152	0.141792	15.60258	0.7221947	0.01034951	2.986025	262.3368	0.04820986	0.01119849	1.957826	0.3468111	0	110.3965	1.011956	0.1457076	17.01336	19.24537	37.72578	19.5498	0.7316748	0.4905269	0	0.1599559	0.02409032
TCGA.FD.A43P	LN-	0.4013821	13.94357	3.390098	0.06144644	15.02594	0.02634872	0.05794161	0	0.07580801	0.4260733	8.667841	0.02515484	0.04890539	22.14554	0	1.861437	0.04022231	0.1645395	0.2574565	0.2489903	0.01173645	0.02145793	0.1545943	0.05517398	0.3276034	0.05677037	2.445321	0.4422305	0.01243114	3.470165	85.06281	1.259466	0.006725438	0.123769	1.464701	1.652917	28.99859	10.43895	0.03500285	0.1986078	5.812973	0.3738754	25.23926	0.06686819	0.09819804	0	0.09606416	0.1736141
TCGA.FD.A43S	LN-	61.00628	309.02	0.1462354	0.1272267	18.06802	88.97274	0.04570279	0	1.802829	0.2660596	3.537081	0	0.9547377	138.6155	0.04630217	0.6325979	0.09517885	14.99009	0.338458	0.2209465	0.04165829	0.02538816	0.03048497	23.94675	12.21983	0.1343369	51.10539	0.2012421	0.2696473	0.7164414	25.00475	0.02569223	0.007957268	0.1830481	20.8752	0	33.34244	2.791652	0.1035349	11.81637	3780.452	24.15255	46.09262	4.125321	0	0	0	0.1027066
TCGA.FD.A43X	LN-	0.1048755	6.919249	0.1619327	0.03130744	1.148625	378.2057	0.05904341	0	0.2780984	0.06030214	1.550223	0	0.03737652	370.1659	0	1.331819	40.00347	0.2794472	4.605739	0	0.04783851	0	0	9.960868	0.1932717	0.1156998	5.330861	0.0693292	0	0.6170468	6.034968	0.0442557	0.2261598	1.072042	351.065	1.425218	39.03679	157.9589	0.01783422	22.76825	3.09997	1.428693	234.4878	2.803463	0.02001307	0	0	0
TCGA.FD.A43Y	LN-	0.2590864	23.61123	0	9.899836	6.727953	24.36527	0.4537925	0	0.2035612	0.6356117	0.4156262	0	0.06155708	1.165602	0.0656777	0.2658707	0	0.5062578	0.04800886	0	0	0.03601204	0.08648332	0.6944734	0.1446854	39.72993	56.84899	1.170359	0.006954244	0.156345	36.82973	1.04471	0	0.05192923	0.3833818	1.600402	69.2532	1.25995	0	1.690389	0.9430508	16.56498	10.14187	0.6893662	1.120654	0	0.1612209	0.5827403
TCGA.FD.A5BR	LN-	26.20076	211.6749	0.3587684	0.3423395	6.34743	0.4490289	0.1012746	0	2.822311	1.47393	1.600056	0	0.1442483	4.266162	0.1026028	0.02595924	0	2.480501	0.6000021	0	0.4154052	0.01406466	0.03377643	0.3134208	7.820639	0.2232618	2.680079	0.04459403	0.03802413	4.64065	88.43107	0.2087522	0.008816413	40.56236	24.18602	0.08333917	21.4398	0.1640262	0.09177085	20.79128	645.3088	11.12562	18.13575	0.06261276	0.05149133	0	0	0.03793195
TCGA.FD.A5BS	LN-	6.972931	70.33097	0	0	19.89432	0.1891078	0.02772358	0.03098223	0.2829231	0	2.488404	0	0.05264995	0.2848408	0	0	0	0.8266435	0.08212425	0.1787032	0.1853145	0	0.8876333	0.1451964	1.806748	0	0	2.832131	0	0	24.28048	0	0	0	0.7136812	3.376444	3.882616	128.3929	0	1.608701	125.9121	0.05366694	5.096515	0.7678732	0.02819115	0	0	0.1246049
TCGA.FD.A5BT	LN-	14.5114	49.38507	0.01317241	0	74.33679	0.235882	0	0	0.2149081	0.1236129	1.161319	0.3002587	0.2371505	0.148039	0	0.0295464	0	2.53685	0.08536414	0	0	0	0.4997695	0.09604288	0.1029056	0.9317481	0.02990612	1.192772	0	36.76492	1183.904	0.6155963	0	1.200354	0.2606453	0.1897107	696.7837	0.6667575	0	0.2116665	20.78691	0.02789208	7.999878	0.02850595	0.02930332	0	0	0.1726942
TCGA.FD.A5BU	LN-	46.09616	882.9656	0.01386446	0.1688716	3.586554	1.944819	0.4246383	0	1.1429	1.059445	0.4722648	0.1580168	9.581182	1.059553	0	0.1554935	0	4.608129	0.269547	0.1955124	0	0	0	0.02888251	21.12084	0	7.397171	0.5609401	0	0	20.76733	0.2273468	0.02112382	0.04859299	0.6541933	1.297905	114.6912	1.965005	0	5.502841	2231.02	14.23837	4.857794	0.150018	0.6477	0	0.1508632	0.04544181
TCGA.FD.A5BY	LN-	12.24825	135.8947	0	205.6581	4.945211	1.99405	0	0.03202867	0.1574887	10.78342	1.023731	0	0.05442824	1.766769	0.08710749	0.05877016	0.1790584	0.2848547	0.1697961	0	0.01741579	0	0	0.5048834	3.479686	10.95145	48.06442	0.4290724	0.01229777	6.255309	123.2155	0.322229	0	0	9.930205	0.8490371	170.4445	6.445498	0	1.726189	326.7492	5.24282	5.85406	3.912343	0	0.02868317	0.1425502	0.2146892
TCGA.FD.A5C1	LN-	0.5125504	52.3628	0	0	33.07434	0.03200508	0.07038011	0	0.377536	13.08226	4.963479	0	0.1336591	0.1928286	0	0.02405359	0.4397126	0.3331029	0.06949456	0	0	0.01303218	0.09389079	7.628922	0.2722686	0.06895744	4.91798	1.508195	0	5.40327	269.124	0.7737117	0.2940915	0	0.457025	0.7722132	840.3285	0.1954095	0	0.1378534	36.8577	8.106333	33.26033	0.05801642	4.294026	0	0.3500596	0.1054422
TCGA.FD.A62N	LN-	4.97701	118.3582	0	0	7.857348	0	0.1762254	0	0.3260846	0.1851247	0.5303272	0	0.03187337	0	0	0.103248	0	0.8936351	0.03728745	0	0	0	0.06716972	0.02397255	1.910359	2.811943	0	1.130698	0.005401211	14.84479	305.612	0.02830477	0.00876641	0.1613292	1.699008	1.574464	388.4012	4.380291	0	0.1109483	197.988	0	3.622939	0.02490306	0.2047972	0	0	0.2263009
TCGA.FD.A62P	LN-	28.26105	192.1005	0	0	16.67804	0.3615625	0	0	0.4738929	78.7856	0	0	0.6338068	54.8531	0	0.03019269	0	4.306629	0.4797725	0.3796327	0.01789444	0.03271666	0	2.271325	11.90897	0	45.65705	0.7261304	0	12.67691	1227.427	0.04414468	0	0.7548368	0.512205	0	103.8689	0.5723273	0	15.42194	1188.909	1.282598	12.5357	2.563394	0	0	0	0.2647075
TCGA.FD.A62S	LN-	7.363547	187.705	0.01196302	0.2081596	7.198777	0.8569009	0.1570292	0	0.677983	2.020748	0.04794073	0	0.2153773	0.1882261	0	0.08050106	0.1090076	0.7432052	0.03876334	0.08434944	0.01590364	0	0	1.071621	3.060736	155.7782	2.17283	3.825985	0.005614999	13.12856	90.53045	1.32413	0.05468039	0	0.5280564	3.359713	149.3378	0.1695515	0.02371555	2.68165	302.6324	0.9119251	5.880352	1.501548	0.05322585	0	0	0.5881456
TCGA.FD.A6TB	LN-	54.96105	455.3682	0.01105929	0.2694084	28.40021	2.574545	1.693611	0.1622296	3.646638	0.3410013	7.024582	0.06302283	0.4901094	1.143474	1.372658	0.07441974	0.6046369	3.916248	0.1791751	0.1559548	0.1029156	0.01344015	0.1613833	7.810145	19.67703	0	6.452908	0.1917627	0.005190823	3.150895	74.13835	0.1178764	0.1769238	0.1938064	0.2693326	0.1592774	0.3939965	6.471248	0.175392	7.223955	1927.907	1.967082	7.031028	0.1435982	0.2952299	9.685614	0	0.1812384
TCGA.FD.A6TC	LN-	5.26058	250.4918	0.03543882	0	14.04643	0.2115377	0.3618047	0	0.3347387	42.2359	1.207152	0	0.06543854	2.681763	0	0	0.05382003	0.4036347	2.105237	0	0	0.04306812	0.06895237	8.957593	4.891111	0.2278872	0.9655069	2.002788	0.005544556	16.6411	381.9493	0.6004899	0	0	0.5394121	34.79189	413.3546	50.68176	0.1873442	20.19699	339.282	7.504037	13.0648	0.2684217	0.1313953	0	0.12854	1.432559
TCGA.FD.A6TD	LN-	0.421228	7.530964	0.01129159	0.0392953	6.681912	0.9099075	0	0	0.0484796	2.497697	1.629001	0.2895596	0.07818809	0.5329854	0.0250266	0.02532762	1.491897	0.07014922	0.9878684	0.318461	0.09006622	0	0	0.5174992	0.3087427	0.5082691	1.409979	0.3915811	0	3.753257	83.58161	0.842466	0.008601902	0	0.2578028	0.4065573	132.1061	4.412402	0	0.4717538	17.00102	10.49628	3.153586	0.04887147	0.07535775	0.6922337	0	0
TCGA.FD.A6TK	LN-	22.57437	271.3632	0.01123223	0	270.735	0.1340925	0	0.02746108	2.459463	0.2559858	0.9227494	0	0.06222168	2.600425	0.1244752	1.23453	0	1.46539	0.1091862	0	0	0	0.1311256	0.1988919	13.73264	14.30118	0	6.751728	0	11.20059	193.6374	0.05525523	0.008556686	0	0.8890188	26.8535	1065.94	17.19296	0	0.1895145	772.2169	0.2378384	42.458	0.03646093	2.323811	0.04918536	0	0.294516
TCGA.FJ.A3Z9	LN-	0.01410833	0.7728115	0	0.04211618	1.3302	219.6427	0	0	0.0727437	2.871689	2.934151	0.06896581	0.2514029	193.843	0	2.85031	1.378445	0	8.90163	0	0.06435452	0.735377	0.1412813	106.4547	0	17.74348	5.220497	0.116581	0	2.586016	429.2802	0.0992246	0	3.478147	29.39935	2.265862	109.2534	227.6855	1.03163	39.12717	1.142162	2.99823	171.3584	7.870064	0.3230698	0	1.448559	0
TCGA.FJ.A3ZF	LN-	0.007360554	2.257857	1.736325	0.03295908	1.107577	0.01884416	3.149352	1.049684	0.2656613	0.1100379	17.93941	0.07196124	0	2.795796	0.1539351	0.09913699	0	0.03922528	3.130185	0.0890368	0.04196855	0.03836585	0	0.07891898	0.1726394	0.0406012	0.08600909	0.3649335	0.002963514	2.798274	10.44386	0.04141372	0.2453058	58.68708	0.3171419	0	25.463	0.2940281	0.9763041	2.150905	0.1108624	1.323577	15.38957	0.1912919	0.1404591	0.02764827	0.4122207	0.02069431
TCGA.G2.A2EC	LN-	1.150201	110.2751	1.099868	0	9.185349	21.79554	0	0	0.354165	0.03252547	1.912129	0	0.08959981	176.0888	0	0.05442046	0	1.909207	0.4716875	0.1140441	0	0	0	3.959144	1.579484	0.1560139	0.220332	0.3583633	0	5.48299	52.61686	0.1922895	0.08625197	0.1133789	105.9239	0.6406059	78.30975	7.450333	3.671379	45.9971	237.7608	0.6164811	27.34213	0.3150246	0.05397274	0	0	0.02650661
TCGA.G2.A2EF	LN-	0.234743	1.440153	0.04027266	0	6.581679	0.4086653	0.1762092	0.03938419	0.03458154	0.1835651	0.06455563	0	0	9.25129	0	0	1.724742	0.05003896	0.7829643	0.05679128	0	0	0.07052171	0.01677924	0.1415783	1.243061	0	0.0775898	0.007560998	0.0424965	14.72935	0.1452844	0.01227184	0.02823001	1.189196	0	32.48267	0	0.03193469	0.317098	0.813194	0.5969311	0.5971457	0.01743054	0.1075086	0	0	0
TCGA.G2.A2EJ	LN-	0.0393141	1.974048	0.00843094	0.01467005	2.723877	0.4780883	0.6639979	0	0	0.2938665	1.79067	0	0	0.2653048	0.03737256	0.453865	0	0.07856609	3.196261	0.1188905	0	0	0	0.01756337	0.2963891	0	4.440776	0.1461884	0	0.8006843	176.2575	0.214286	0	0	0.06416342	0	55.08587	0.8364401	0.01671354	1.178643	0.3330769	1.874481	0.1969341	0.01824511	0.2063101	0.01845932	0.183479	0.02763304
TCGA.G2.A2EK	LN-	0.6290313	132.9252	0.05755575	0.4005939	1.437771	77.19267	0	0	2.712047	1.736089	7.380783	1.270957	0.009963555	82.79607	0.06378309	0.2097884	0	5.698713	0.06993592	0.1521813	0.2104152	0	0.02099713	104.9953	6.519742	0.0462636	43.02386	0.4989942	0.01350727	1.005906	42.14724	0.02949339	0.005480727	9.228913	2.693862	1.709659	21.27363	162.5791	0.01426235	15.16192	331.9786	9.734538	57.3934	117.8051	0.1120336	0	0.5479956	0
TCGA.G2.A2EL	LN-	0.0518729	8.082319	2.304931	0.1238808	0.8991211	0	1251.456	5.569931	0.00764174	1.562897	0.2674751	0	0.1478956	0.02000319	0	6.806943	0	0.8845984	0.2883624	0	0	0	0	0.1205046	0.08690444	0.1144535	0.08081895	4.817912	2.627349	56.69676	0.3680112	0.4377897	29.66032	0.09357294	4.456518	0	4.565472	0.3063162	0	0.278856	0.3515821	0.471101	0.2621038	0.3948049	0	0.1363942	0.4841819	0.1750098
TCGA.G2.A2EO	LN-	1.425961	135.3573	4.951022	0.6081111	7.165298	16.20207	0	0	0.03000967	0.07808664	0	0.09957899	0.06453296	76.11882	0	0	0	0.2171177	0.3019787	0	0.0464604	0	0	4.902181	0.7053122	0	41.73572	0.718208	0.005467827	1.32147	6.369615	0.03820516	0	269.1089	96.47753	0.08388856	28.13848	4.009754	0.02309395	0.2901515	80.87255	4.316779	44.94613	39.84473	0	0	0.2535224	0
TCGA.G2.AA3B	LN-	0.007443261	1.096312	1.551519	1.244299	0.8081172	5.735825	0.3631721	0	0.01096516	0.05991696	0.3965943	0.7822757	0.008842327	50.3875	0	0.01432156	0.1163582	0.01983302	0.2896405	0	0	0	0	1.050776	0.01246995	0	35.25408	0.06150568	0.008990441	1.330641	148.7957	0.0628186	0.01945586	8.884075	0.009718347	0.3218442	8.052284	244.4069	0.07594418	7.735874	0.1261216	5.123962	8.877107	32.27708	0.01420374	0.5172403	0.06947543	0.04185368
TCGA.GC.A3BM	LN-	0.05676808	18.12196	0.1704354	1.228614	1.175898	139.5943	0.026633	0	0.2822472	0.03264094	2.463696	0.03468745	0	44.98573	0.05396457	1.63841	1.220227	0.3403395	0.9072774	0.08583674	0	0.01479478	0	4.184541	0.2139874	0.6262714	22.16671	0.422181	0.01142801	0.9313495	7.886989	0.01996264	0.3153191	61.14329	5.873982	0.08766548	1.821571	4.461422	0	5.448089	12.10392	20.05521	340.064	8.23289	0	0	1.059747	0
TCGA.GC.A3I6	LN-	0.8859329	52.82578	0	17.94318	4.400413	28.82264	0.02557781	0	0.02007887	0.2821295	0.1405595	0.03331315	0	3.022136	0	0	0	0.1089518	0.3788397	0	0.01554286	0	0	3.129755	0.4338529	0.3007294	74.85472	0.4054543	0	1.943115	18.31849	0.1629597	0.008906656	1.065416	0.7830136	2.946727	18.91019	2.414561	0	4.621653	25.60953	66.89233	24.4008	21.78456	0.05201839	0	0.12722	0
TCGA.GC.A3OO	LN-	133.6622	935.1523	0.05067662	3.703502	12.37796	1.625903	0	0.03097414	9.649511	1.222872	0.1776968	0.07219683	0.2105448	144.0064	0.1403992	0.02841758	14.08392	14.28539	0.1231542	0.1786566	0.03368476	0	0.03697507	51.79518	55.35124	0.08146825	1.208069	0.3173111	0.005946432	3.108232	58.09496	0.02077465	0.00965133	0	0.7713458	0.1824628	64.81373	122.9213	0.07534618	6.443302	3220.195	0.6170087	30.67404	52.4485	0	0.02773878	0	0.04152412
TCGA.GC.A3RB	LN-	0.2042114	8.355034	0.4671285	0.1354693	4.764883	0.4937675	0	0	0.06685272	0.7697468	0.76049	0	0.08086526	81.11028	0.04313919	9.670263	0.4433851	0.09068893	0.473006	0	0	0.03548077	0	2.818006	0.05702037	0.1877401	1.833868	0.5062361	0	0.02567308	14.66659	0.0319162	0.5634407	19.91951	18.64929	0.3503982	8.944987	0.1379291	0.0385849	6.427232	2.947611	0.9891271	121.7453	3.969875	0	0	0.21179	0
TCGA.GC.A3RC	LN-	0.04422074	0.3767988	0	0.1320077	16.05968	0.03773731	0	0	0.01085742	0.03390184	0	0.0360274	0.1225762	0.1705237	0	0	0	0.03927628	0.6145596	0.1783051	0	0	0	0.01317026	0.07408451	2.032699	1.349228	0.02436053	0	0.4002732	16.49951	1.575767	0	0.04431627	0.1924571	0.6373635	30.72145	0.0768027	0.1503959	0.5689021	0.05550325	0	11.99379	0	0.9563637	0	0	0
TCGA.GC.A3RD	LN-	0.1821009	15.1619	0.01041378	0.4348859	7.272398	9.448448	0	0	0.02682648	0.2233722	9.535828	0	0.620144	33.23822	0	0.1868693	0.1423363	0.1617396	0.168717	0	0	0	0	0.07592914	0.0406773	0.1339304	1.891443	0.08025326	0.004887843	0.2472485	132.684	0.01707633	0.02379957	248.3747	0.6657316	0.1499806	104.9929	1.433772	104.5222	6.927808	9.828174	1.962521	59.07809	1.600063	0.2779978	0	0.2266307	0
TCGA.GC.A4ZW	LN-	0.01821465	1.862454	0.1093721	0.08156154	2.671454	0.5129554	0	0	0.0804996	0.02094639	0.7200623	0.04451936	0	32.20467	0.2077814	0.07009353	0	0	0.1012555	0	0	0	0.04560051	2.506289	0.03051562	0	0.5675752	0.2408201	0	12.69527	41.06433	5.418822	0.02380554	0	0.2378209	0.6750819	19.2597	3.068619	0.03097425	2.560918	0.2743433	0.2646758	16.31243	100.9138	0	0.1368385	0	0
TCGA.GC.A6I1	LN-	0.2187241	2.588497	0.01042346	0.1632338	133.1079	0.06221861	0.2508377	0	0.01790094	0.01397374	0.2088554	0	0	0.02342895	0	0	0.6173638	0	0.135099	0.07349422	0.05542779	0	0.5171565	0.108571	0.08143021	3.686508	0.04733003	0.1204918	0	0.4124639	31.32202	0.7093261	0	0	0.3014442	0	6.090046	0.06331344	0.02066351	0.1842433	0.9608533	0.2207129	2.170115	0.06767114	0.3014442	0.02282189	0	0
TCGA.GD.A6C6	LN-	0.02612431	14.1829	0	0	2.264083	15.14883	0	0	0.1828059	0.6008461	12.28071	0.06385177	0.04655211	162.2172	0.09933661	0.1005315	7.75947	0.0696098	0	0	0.01489561	0.02723386	0	9.138318	0.04376694	0	3.73951	0.08634889	0.02629549	0	2.265246	0.02756004	0.02560727	179.901	0.5116409	0.2420586	45.90555	0	0.08884946	0.4771286	13.23064	0.142354	256.708	0.2303544	0	0	0	0.1101733
TCGA.GU.A42Q	LN-	7.523162	78.55946	0.02068395	134.9468	2.962387	17.77888	0.3393775	0	0.1509685	0.2356966	0.1036114	0	9.381245	1.371503	0	2.853304	0.09423658	0.513998	0.1340429	0.1458394	0.04124588	0	0.06036633	0	2.625794	0	7.677966	0.09962488	1.344597	0.1091306	8.125683	0.1271894	0.3230181	0	0.3463121	0	1.694831	0	0.08200793	0.4154614	244.9181	2.605951	14.58891	0.156665	0.1380405	0	0.5626701	0.1016898
TCGA.GU.A763	LN-	0.150056	7.844149	0.1358696	2.401495	0.1587878	420.7691	0	0	0.0798263	0.009586706	135.5195	0.1426288	15.80582	327.0791	0	11.51682	0	0.1999167	0.2317122	0	0	0	0.02087036	65.00333	0.3212256	0.09196854	9.578898	0.08266357	0.5605236	0.01886477	1.971424	0.08794596	0.07081928	27.87046	1637.318	0	4.585704	1304.696	0.01417624	18.46595	14.20408	1.832187	92.80013	0.5029472	0.01590817	0.01565699	0	0
TCGA.GU.A764	LN-	41.46717	123.4816	0.009071837	0.06314092	48.74827	0.02707533	0	0	0.7400361	0.1216175	343.0963	0	0.01256351	0.6525087	0.02010676	0.02034861	0	2.846129	0.1763709	0.5756773	0	0	0.3971438	0.3023759	8.150173	0.4083513	0.2471562	0.3146024	0.004257984	127.1026	140.1371	0.2603271	0	0.03179553	1.14608	3.070364	477.7419	0.1653105	0.1079043	0.2405284	529.7498	0.2497206	18.41726	0.7165699	0.1210872	0.5760139	0	0.02973363
TCGA.GU.AATQ	LN-	13.94477	192.1086	0	361.3161	1.691635	158.4136	0.09950192	0	0.5662983	0.2438956	6.834997	0.06479682	0	2.300206	0	0.05100969	0	2.613683	1.621124	0	0	0	0	2.250292	4.79679	0.8774152	24.31807	0.3066942	0.09606486	0.2399695	16.61386	0.03729059	0.05197255	0.7173424	0.1384569	0.4912824	4.536973	0.3223102	0	0.5115974	580.7817	1.05938	20.60133	20.27593	0	0	0.4949069	0
TCGA.GV.A3JX	LN-	0.05310626	5.727497	5.129462	0.3487721	279.1944	7.885693	9.248464	23.87865	0.05476404	1.11149	10.47874	0.2595995	0.02523533	0.6758003	11.93432	0.1021816	1.203781	0.05660194	0.1476093	0	1.756253	0.01107236	0.05318077	12.62168	0.1423532	0	13.03163	0.9303225	0.01282902	8.244045	311.9164	1.516406	0.05552555	2.235281	0.1109417	506.8257	203.8393	62.4985	0.01806158	5.175352	3.99935	48.55818	32.7092	11.54412	0.4459003	31.61785	0	0
TCGA.GV.A3QI	LN-	0.6839461	4.122437	2.204823	0.04939635	1.607414	212.5215	0.02070171	0.09253999	0.1300085	0.8499502	2.825127	0	3.014126	28.52251	0.7969817	13.3296	33.45535	0.0293938	0.8891934	0.06672049	0.7547878	0.793494	0.6075777	0.5815297	0.05544379	0.1216994	60.54159	0	0.4485884	0.1497794	0.5217463	0.2327529	0.2306786	2.719584	106.0509	0	2.562102	0.09579673	9.379511	6.241919	0.4776851	0.2003705	39.10413	0.1433463	0.02105085	0.02071847	0.5148351	0
TCGA.GV.A40G	LN-	0.02019572	11.0626	0.03464791	0.01507207	18.28175	0.1292604	0	0	0.2900786	6.781577	0.6248178	0	0.0119959	1.304467	0.3455703	0	1.460175	0.3228764	0.4210064	0.1221486	0.01151524	0	0	9.798259	0.03383458	0.05570033	1.002957	0.4338951	0	13.75613	36.13792	0.02130563	0.01979602	1.517951	0.2768712	0.1871264	11.41783	18.23951	0.2404016	81.15401	1.064636	2.421067	3.527593	63.60209	0	0	0	0
TCGA.GV.A6ZA	LN-	0.03794306	7.343699	0.2712306	11.08135	3.408817	414.2377	0.02373488	0	0.03726428	0.1599898	43.19469	0.09273859	0	180.9682	0	0.02433539	5.88209	0.06740105	0.703087	0	0.01442296	0	0.03166358	87.81681	0.0423782	0.4883571	0.4187382	0.3971427	0.0407378	0.4579326	3.987943	0.02668554	0.0661193	0.1140751	4.52471	0.3906299	2.473681	4.766738	0.02150756	18.02629	7.50076	4.043218	146.1361	36.45027	0.02413518	0	0.1180535	0
TCGA.H4.A2HO	LN-	0.02185663	10.77516	0.8155679	0.0163116	48.87508	0.1398909	0.06152482	0.137513	1.094747	0.779172	22.89699	56.19881	0.03894734	3.603114	1.308966	0.5256787	0.04270973	0.1747149	0.1822521	0	0.03738676	0.1139246	0	2.626607	1.556229	0.1205623	0.446946	0.2167287	0.08359943	1.632178	36.00869	0.5841313	0.0142827	0.3942692	0.1997609	31.72747	30.9923	3.587282	0.07433497	24.67413	3.271403	2.421679	7.911503	0.1420069	0.04170831	65.16649	0	0
TCGA.HQ.A2OF	LN-	0.0490341	11.42021	0.07010268	0.07318828	730.3048	0.2510697	0	2.12524	0.1203923	0.18796	40.45395	0.1198468	0.03883383	2.332048	209.6321	6.101068	2.299604	0.1306543	0.09086047	0	0.7082784	0.2555834	0	8.484823	0.1095313	0	592.1647	0.1890849	0.02632288	20.97155	5.024808	0.6437373	0.05340404	0	0.8322824	0.6057768	1.298682	0.9651756	0	20.47932	12.43203	0.7718871	0.5410848	71.48425	0.06238014	807.2547	0.1525615	0
TCGA.K4.A3WS	LN-	109.1661	679.8688	1.456199	3.003808	9.165856	0.1752458	0.05138275	0.02871116	5.324356	0.488047	0.3764896	0	0.1626353	2.006106	0.07808494	0.1053655	0	9.593848	1.331826	0	0.03122374	0.02854341	0.03427366	1.272139	34.5183	0.4530969	35.03398	0.6108818	0.01653595	2.447423	89.35518	0.02888527	0.0268386	57.33516	2.985088	0.9302263	72.79697	4.422572	0.02328046	1.783274	2810.457	3.705111	67.88614	15.38806	0	0	0.2555698	0.4233939
TCGA.K4.A3WU	LN-	5.569513	1400.617	0.2094709	0.1261678	17.09344	0	0.6168883	0	19.00391	1.74971	158.2982	1.974191	1.98603	25.17133	0.03571306	0.03614263	0.03670593	26.97782	0.4698975	0.2272226	0	0	0	1.560864	2.769342	2.175906	9.602946	0.8692257	1.138218	11.98705	906.3806	0.2972479	0.03068738	27.8136	1.88848	2.146588	90.46933	3.131946	0.07985692	6.58954	1977.923	10.11628	16.00428	8.464668	12.83261	0.0352793	0.08766587	0.05281205
TCGA.K4.A3WV	LN-	3.138743	34.55228	0	3.123258	2.281649	0.03881965	10.35769	0	0.03350645	8.875477	0.0521239	0	4.899567	0.4385362	0.1153135	8.752535	0	0.2020138	0.08429144	0	0	6.370226	0	0.6096599	2.21007	0.08363996	10.83763	0.05011843	19.27332	1.749952	18.94491	0.05332111	0.02972582	0.9117461	0.0197977	0.6556438	0.3707047	0.1316758	0	5.664082	80.53269	1.762661	2.734391	0.4785116	0.02893509	0	0	0.08526207
TCGA.K4.A4AB	LN-	40.07916	468.2161	0.3390288	38.47582	2.077197	27.31988	1.89544	0	0.9380503	0.01683347	6.591859	0.1788889	0.08694778	102.0004	0	0.02816516	0	1.872199	0.2441206	0	0.05007833	0.04577947	0	24.85012	9.220923	0.0807446	125.2074	1.66923	3.117721	1.424374	21.00073	0.04118024	0.3156649	2.596543	1.05118	1.356316	23.17221	5.237244	0.04978461	5.911906	799.3586	42.0625	81.05388	2.173868	0	0	0	0.3292422
TCGA.K4.A4AC	LN-	29.15104	179.0817	0	0.08843666	5.515844	0	0.02779745	0	0.283677	0.06813613	0.02545954	0	0	0.5711994	0.05632401	0.05700148	0.1736696	0.276282	0.4528869	0.3583587	0.01689166	0	0.07416653	0.05293936	3.747204	0	0	0.04895995	0.005963833	0	5.371119	0.04167088	0.009679573	1.38054	0.0773603	0	4.526699	0.07717928	0.05037778	0.1225053	657.815	0.1076199	2.632473	0.02749711	0.08479879	0	0.1382601	0.08329126
TCGA.K4.A54R	LN-	0.09544208	87.50555	0.0163741	0	21.50606	0.04886929	0	0	0.0140602	2.502437	1.509208	0	0.2040872	9.274685	0	0	0.07460081	0	0.5305642	0	0	0	0	22.20601	0	0.2105854	19.47977	2.271351	0	5.788222	371.3581	2.577596	0.01247375	0	0.04984585	0.353733	206.5027	32.95389	8.861608	4.946551	12.32672	10.57482	7.699378	2.480425	0.07285163	0	0	0.3220042
TCGA.K4.A5RH	LN-	6.180424	53.65766	0.05610146	0.01220225	15.37694	0.2092968	0.06136664	0	0.403453	0.07520988	0	0	0.04855901	0.2364376	0.01554286	0.01572982	0.1597497	0.3049651	0.1590606	0	0.01864532	0	0.04093317	0.02191328	1.588751	0.04509463	0	0.1215965	0	0.8694905	10.60084	1.581149	0.01602673	0.466991	3.810604	0	1.399062	0.05679458	0	0.2084697	123.9013	1.544306	8.111944	0.02276386	0.03120081	0.04606225	0	0.0229846
TCGA.K4.A5RJ	LN-	0.5395841	1.993101	0.06384234	0.02777183	11.6953	0.1905405	0.03491701	0	2.137999	0.06419051	279.6358	0.1819069	0	0.03587483	0.4244992	0	7.853415	0.04957774	0.413732	0.1125356	0.06365401	0.01939659	0.04658114	0.01662459	20.38639	0	0	0.3382484	0.01498261	0.210524	8.58015	0.1046875	0	15.49528	0.4372832	0.1149332	1.364662	0.4524177	0.1265614	0.6283505	0.5254556	0.06759189	34.15312	0.138159	0.5680944	0.03494528	0.3473434	0.05231203
TCGA.K4.A6FZ	LN-	0.1847564	7.236412	0.1398394	0.4704266	5.257999	259.8188	0.1223708	0	0.05603641	0.5999019	3.287643	0	1.110331	114.3492	0	0.2091114	6.371115	0.115834	1.027064	0	0.0123935	0.05664804	0	29.55867	0.07283027	0.1798457	9.630405	0.05388324	3.614324	1.303458	16.6628	0.7643535	0.08522342	0.065349	11.22422	0.1342657	39.58944	26.63349	0	32.98698	3.335199	446.7825	34.52009	14.7982	0.1244346	0	0	0.03055561
TCGA.K4.AAQO	LN-	355.8389	2132.148	0.3860256	0.5790469	9.133245	1.231568	0.029121	0	50.15552	0.1962961	4.50753	0	0.2212152	15.25911	0	0.6270135	0	40.76927	0.2587913	0.1877109	0.0353919	0	0.07769791	2.176806	104.172	0.08559705	7.041561	0.05129114	0.2749031	0.7023133	163.4848	0.09822378	0	1.073042	108.3555	0.19171	30.16061	2.964651	0.1583294	4.876857	8000.941	3.410509	26.90223	0.7201592	0.7995278	0.2331567	0	0.785314
TCGA.LT.A8JT	LN-	0.03418538	11.5822	0.2150451	0.08504181	3.841746	195.636	0	0	0.3357383	0.1310411	15.57069	0.3063656	0.027074	236.7365	0	0.8770135	0.04453411	0.121452	2.565501	0	0.03898377	0.0118791	0	32.42786	0.2099971	0.1885683	4.815723	0.1318254	0.01835167	0.464154	67.45854	0.0160285	0.1042496	3.665737	1410.506	0.2111664	31.68933	1426.403	0.2519083	31.44546	13.23695	218.8991	146.7032	47.37272	0.1087248	0.02140161	0.1063622	0
TCGA.MV.A51V	LN-	0.1419177	17.21234	0.1770727	3.369964	30.09116	4.921487	0.4600165	0	0.6081988	1.231432	44.61628	0.09460048	0.0306533	42.78594	0.3434049	0.1241198	42.45508	1.581348	0.6813426	0	1.853779	0.01344957	0	44.03489	0.4971336	0.07116595	8.166009	0.1918971	0.0519446	1.664138	27.7133	0.07259014	0.01686169	1806.843	1.02755	1.354806	14.35152	7.170416	3.729691	24.31902	10.80905	0.3515108	31.5494	40.8464	0.07385919	2.229252	0	0
TCGA.PQ.A6FI	LN-	4.479159	68.91172	0.009126455	0	3.667999	0.2723834	0.07986386	0	0.03918376	0.08564479	0.03657345	0	0.01263915	0.1025683	0	1.740045	0.124741	0.02834915	0.08871636	0	0	0	0.02663565	0.04753069	0.9981685	0.05868712	3.066611	0.03516627	0	0	3.48049	0.172102	0.00695251	0	0.2222611	0.9200827	7.087997	0.09239211	0.03618465	0.4692877	229.6931	0.4251484	11.2244	0.03950049	0.0406054	0	0.5958455	0
TCGA.R3.A69X	LN-	92.47347	593.1986	0	0.4213244	12.89045	64.53434	0.05297234	0	9.449936	6.638272	0.1698098	0	0.1844333	12.84441	0	0.1629377	0.2757953	9.853038	0.1961468	0	0	0	0.1060019	48.52528	31.1172	0.3892617	50.71334	0.4431786	0	12.77538	171.3333	0.01985258	0.24902	4.413011	3.059007	0.523093	160.4497	19.95346	0	1.3229	2909.599	0.128179	83.27777	40.42661	0	0	0.2634761	0.1984055
TCGA.S5.AA26	LN-	0.5735328	24.23287	0.07768079	3.311581	1.034936	49.42099	0	0	0.03335167	0.05206962	27.26458	0.1844475	0.03585981	105.6937	0	0.1742421	0.1769578	0	2.265356	0	0.1204803	0.015734	0	12.70326	0.05057153	0	69.89871	0.09977383	0.8325144	1.092937	7.971268	0.03184488	0.6410844	4.99144	2.285924	0	3.782171	1.205821	7.648406	73.44896	18.15763	12.85734	174.14	37.33361	0	0.3118134	2.535801	0
TCGA.SY.A9G5	LN-	6.33727	242.5455	0	0	24.05791	0.4506775	0.0330351	0	0.2722957	16.15441	0	0	0.06273708	15.47723	0	0	0	0.6566793	1.1743	0.1064704	0	0.01835118	0	3.523201	2.772228	0	19.23292	16.40819	0	2.429965	794.911	0.0990452	0	0	0.2987942	2.066035	171.7177	27.48589	0	28.93562	354.4243	7.993614	43.43079	9.705419	0.0671845	0	0	1.3363
TCGA.UY.A78O	LN-	1.677611	18.19736	0.1705552	3.283024	4.012022	7.349124	0	0.02606133	0.2196799	4.101359	31.88884	0.1214914	0.1476253	109.2335	0.259887	2.821412	0	0.8277954	0.4490232	0	0.01417101	0	0.06222091	27.40263	0.416379	0.4112795	113.6012	0.06161133	0	17.94108	53.72939	9.342838	0.227375	4.221767	208.0703	5.143001	53.92602	347.1378	0	6.577538	42.74444	0.2257152	79.34268	84.01473	6.92436	0.9102264	0.1159913	0.03493798
TCGA.UY.A78P	LN-	1.108976	65.73649	0.04275431	1.022912	32.39672	35.12252	0.2338342	0.02613193	0.1652062	0.1719499	2.548594	0.03045512	0.6661132	13.8143	0	0.04795008	0.3408819	0.3320151	0.9697466	0.07536352	0.0142094	0.03896887	0.06238945	11.42271	0.2505041	0	12.182	0.1853347	0.8779438	0.1409849	17.48357	0.0262904	0.04885518	0	0.09761411	0.1539383	4.493314	5.864783	0	3.048634	39.36478	51.44404	3.96214	19.24481	0.118889	0.9360943	0.1163055	0.03503262
TCGA.UY.A8OD	LN-	172.5917	594.9457	0.03137755	0.01819925	3.56496	0.7491822	0	0	8.424315	0.266411	0.4820137	0.2980151	0.02896966	0.07052775	0	0.234605	0	4.256052	0.2372336	0	0	0	2.56412	81.40229	16.0763	3.7664	0	3.748046	0.009818306	173.6078	3.412057	0.6431541	0	6.415146	1.273589	0.602538	184.0728	1.672968	0.02073433	0.1680679	1883.552	6.599785	59.5481	0	0.02326749	0	0	0.1371231
TCGA.UY.A9PA	LN-	0.06095498	1.211907	0.03485825	0.2122899	3.173497	381.0843	0.07625948	0	0.1047629	0.490677	1.431836	0	1.182735	138.3686	0	0.6646057	8.178974	0.1082788	5.647497	0	0.02317028	0	0	43.27967	0.10212	4.819309	26.82874	0.1007375	0.5235576	6.437044	10.49077	0.02857996	0	0.18326	25.25539	0.2510166	140.5779	61.15571	0	55.80345	0.5738031	33.3626	97.79688	30.90972	0.03877282	0	0.1896514	0.05712529
TCGA.UY.A9PB	LN-	1.753307	98.63713	0.2790914	0	31.55404	0.04627564	0.3731254	0.1516301	0.1065119	1.870757	0.6834873	0	0.2576742	0.1742549	0.03436535	0.03477871	0	0	0.05024054	0	0.02061245	0	0.04525174	0.2099517	1.211289	0.6979313	0	2.061187	0	15.01146	42.74501	1.067848	0	0	0.4720037	1.563143	212.6668	0.1883597	0.03073734	0.4110977	145.6851	0.1969886	1.684903	0	2.552451	3.021369	0	0.3049144
TCGA.UY.A9PD	LN-	19.72634	93.20492	0.2439737	0	3.888925	0.1040216	0.03812441	0	0.5087775	0.04672461	0.2444257	0	0.09653628	1.253447	0	0	0	1.245033	0.5646707	0	0	0	0.05085998	0.1815168	4.152298	0.2241226	0.1582595	0.1342979	0	1.057367	80.3112	0.01428798	0	0.7940156	11.24663	2.509815	107.157	38.142	0	0.9660979	352.0746	0.295203	27.43239	0.4148375	0.9304176	0	0	0
TCGA.UY.A9PH	LN-	0.08194027	13.46532	0.3162988	0.06115201	9.598618	21.76465	0.03844265	0.08592245	0.1207116	0.1413439	3.873036	0	0.04867105	9.795302	0.3894681	0	2.641952	0.1637511	0.3985689	0	0.02336043	0.04271021	0.1538536	1.153102	0	0.4519868	2.114442	0.3046926	0.00824772	2.456879	77.752	0.057629	0.06693212	34.98196	0.4814365	1.644997	41.94351	154.9089	0.557362	8.965116	7.674925	6.176592	39.45762	21.58049	0.078182	0.3077902	0.3824154	0
TCGA.XF.A8HB	LN-	0.0418152	4.81007	0.01793461	105.8999	1.254443	3.184838	0	0	0.1463017	3.101576	1.581169	0	0	0.8062374	0	0.04022827	0.6536839	0.05570957	0.05811285	0	0	0.03269338	0	9.46179	0.08756803	0.1153274	334.7633	0.1382121	1.851925	1.939807	9.764959	0.02205663	0.02732508	0.03142915	0.01364908	0.1937224	1.980699	10.54875	0	1.296855	0.1377704	12.09531	54.5787	28.57509	0	1.806298	0	0
TCGA.XF.A8HE	LN-	0.4452874	40.30756	0.03472445	11.82246	5.011842	1.001822	1.063535	0.0565973	0.009939126	0.09310354	6.517099	0	0.1282389	0.07805064	0	0.02596293	0	0	1.875273	0.2448368	0	0.01406666	0	1.29003	0.09042487	0.3721559	0.4204643	0.245302	1.434257	0.2442795	11.59394	0.009490087	0.008817667	0	0.2642694	0.08335102	0.9896698	1.171782	0.0917839	15.87467	14.98864	33.67571	6.477133	1.377677	0.02574933	0	0.3778468	0
TCGA.XF.A8HF	LN-	4.93126	82.43476	0.03584789	0	3.641692	0.1069897	0.09803064	0	0.1385192	0.02402893	2.172815	0	0.1613476	5.982753	0.01986326	0	0.08166191	0.1670293	0.1451958	0	0	0.01089131	0.02615561	0.04667406	0.3850703	0.05762942	0.4883259	0.8978447	0	5.697751	118.5511	0.02204352	0	0.1570523	2.223477	0.774429	74.13627	6.69565	373.0381	0.3096201	64.20217	0.3226029	16.4376	1.260629	0.9370293	0	0	0
TCGA.XF.A8HG	LN-	0	2.247493	0.04525146	0	0.6631704	0.4321764	0	0	0.01554271	0	0.3808165	0	0	50.79515	0	0	0.04123335	0.1124503	0.351904	0	0.03609438	0	0	14.99805	0.03535138	0	0.2260217	0.05230921	0.004247872	0.8117538	8.191983	0.007420252	0	2.347281	113.771	0	2.450423	0.6230234	94.24587	5.562642	1.648681	13.95114	31.24143	0.02937814	0	0	0.09847884	0
TCGA.XF.A9SH	LN-	1.226474	18.69249	0.461183	1.60494	3.168159	126.3298	0	0.4932906	0.1361288	0.05796226	1.472744	0	0.05987702	53.70922	0	0	1.57587	0.8953466	0.2801914	0	0	0.01751459	0	2.837181	0.4785044	0	1.79962	0.1388313	0	0.9504868	122.7041	0.02363248	0	0	0.3948546	0	38.1998	9.308437	3.371301	11.03502	50.86339	21.45331	89.13692	14.39347	0.09618254	0	0.3136415	0
TCGA.XF.A9SI	LN-	3.145773	271.0477	0.3113601	0	10.98993	0.07743909	0.3121998	0.03171782	6.617169	0.03478424	2.807432	0	4.617432	0.05832071	0.08626206	0.6692972	0	31.67468	0.3362963	0.4573651	0.03449352	0.75678	0.5300795	0.1756698	9.324236	0.08342427	0.1178166	1.424692	0.1035165	3.045963	22.77064	0.1170039	1.166201	0	4.048061	0.8407967	24.31098	139.0063	0	0.3648185	957.3227	0.1098822	49.30291	0.9264801	0.02886047	0	0	0.2126055
TCGA.XF.A9SM	LN-	1.404131	49.56681	0.01368713	0	14.74018	0.3676491	0.1796603	0	0.1410353	0.3669808	3.565248	0	0.01895519	0.3691772	0.03033608	0.1842058	0.2494356	0	0.04434993	0.0965059	0.01819568	0	0.03994605	0.1710786	0.5346336	1.936315	0.714719	1.740407	0	8.015827	146.4678	0.8079809	0	0.1439145	0.1041655	0.1971239	43.4953	0.6650995	8.547034	0.1759501	47.4341	0.115928	27.70365	0.05923972	0.1522419	0	0	0
TCGA.XF.A9SP	LN-	55.08689	921.2093	1.678474	0.06084559	85.41117	7.201136	0.8160004	0	7.446619	3.328378	3.223035	0	0.1614239	66.78256	0	0.1307259	0.2124213	9.956869	0.4532249	0	0.03099117	0.2266464	0.2381286	2.403917	25.47393	104.1856	25.008	0.5165047	0	4.550894	716.0508	0	0.1953504	27.20803	1.011273	1.342978	141.1044	2.430817	0	0.9084081	3193.885	1.628966	27.20316	0.1387348	0.3630212	0	0.1268331	0.2674256
TCGA.XF.A9ST	LN-	0.6877587	14.00192	14.76379	0.1539823	9.366522	1.716749	0.03226651	0.03605914	0.06332392	0.5338612	0.08865818	0	0	1.723885	0	5.591006	0.06719698	0.1832575	0.04779078	0.1039932	0.07842951	0	15.88369	0.3226154	0.4896958	960.6629	0.3683421	0.08524704	0.02769061	0.3890869	74.74799	0.3748707	0.1235936	6.254893	18.00444	0	2.206876	0.4180754	0.02923857	0.8769051	7.315907	8.838244	1.093462	0.1117126	41.079	0	0	0
TCGA.XF.A9T0	LN-	1.568363	43.50872	0.08072081	0.04681876	11.87463	0.2810676	0.5003471	0	0.2657028	0	3.746993	0	0.05589477	1.572457	0.02981818	0.5130063	0	0.4178998	2.746345	0	0	0	0.07852818	0.0420395	1.077288	0	0.2138096	0.5183923	0	0.1419636	52.0483	0	0.05124409	12.68403	55.16623	2.906379	197.4678	2.288107	0.9334577	0.2161829	20.34461	1.338899	10.11074	0.01455709	0	0	0.1463911	0
TCGA.XF.A9T2	LN-	0.2763688	3.551039	33.53224	0.6416791	9.446159	0.1572326	0.2881326	0	7.599893	0.8475126	2.427872	0.1501083	1.568622	18.23585	0	37.28233	0.2400215	0.08182237	0.3414086	0	0.03501788	0	0.2306305	1.481596	0.3601189	0.169385	0	2.943448	0	0.06948915	19.60692	1.036648	50.60795	0.5539316	0.5613111	181.5277	50.11184	1.173329	0	3.640153	2.312545	0.7250923	1.177074	4.246791	0.05859842	0	0	0
TCGA.XF.A9T6	LN-	0.5695699	6.470968	0	0	11.58716	0.08101039	0	0	0.1165377	11.95359	0.5982583	0	0	3.72163	0.03008009	0.0304419	1.978646	0.08431409	0.08795137	0	0	0	0	0.6361313	0.1325305	3.490864	22.80126	0.1307364	0	11.02721	474.1082	0.5897449	0.02067768	0.7135005	0.04131462	0	681.446	0.2747863	0.02690448	0.1635613	3.038284	1.724246	11.7157	0.05873983	3.200294	0	0	0.04448207
TCGA.XF.AAME	LN-	135.3451	994.1146	0.260178	47.16957	28.95278	10.12454	0.153244	0	15.07165	0.1878132	1.423605	0	0.3326015	14.28276	0	0.5162553	0.31914	23.99675	0.6484964	0.4938973	1.383523	0.01216113	0.1752305	1.698974	32.20833	0.450439	4.180325	0.1349552	0.4086254	0.5015725	13.33385	0.1394769	0.2058261	0.7014521	1.736375	0	22.38834	0.7496556	0.03967524	1.817033	2308.298	3.072423	10.92503	1.136912	0.1335673	0.02190973	0.1088874	0.2951838
TCGA.XF.AAMG	LN-	1.045236	71.47103	1.219386	0.02080159	7.445987	0.1070386	0.05230691	0	0.246369	0.657091	88.34166	0.03406288	0.09933625	0.3493215	0.02649645	10.48473	0.4357293	0.2228076	0.03873657	0	5.165115	0	0.06978018	0.07471264	0.07004479	1.76811	0.1899913	1.151609	0.005611121	0.5676703	1.483081	0.1176192	0.02732132	1163.138	2.511085	0	1.362874	0.04840984	2.227722	0.4802506	19.75749	0.8353541	33.29089	0.439805	0	0.02617463	0.1300832	0
TCGA.XF.AAMJ	LN-	12.21075	258.9858	0.2069415	0.05539746	13.80301	16.77094	0	0	0.1366905	0.4908319	7.399902	0	0.3086369	47.8384	0	0.0714124	0	0.5439197	0.3610626	0	0	0	0.09291705	0.01658083	5.129817	0	0.03614091	1.318763	0	1.553777	13.75062	0.1305149	0.01212673	0	0.55728	1.948722	17.92075	66.94274	16.66213	0.8313322	450.5626	1.044917	11.96335	0.1894686	0.1062373	0	0	0.2608717
TCGA.XF.AAML	LN-	0.23476	0.8832745	1.354724	0.09556436	2.073184	0	0.08010087	0	0.01572002	1.816149	14.12256	0.1043253	0	13.3323	0.08115138	0.08212748	0	0.3411994	0.05931976	0	0.170362	0	0	2.917511	0.03575467	0.9417805	0.1662547	0.03527064	0	0.3380648	6.561058	0	0.01394628	8579.272	3.566732	0.1318305	26.08819	21.57272	4400.228	0.7060206	1.125053	3.256223	24.89526	0.2178975	0.4072591	0	0	0
TCGA.XF.AAMQ	LN-	0.01797403	7.985899	0.1696	8.584972	4.998442	187.2633	0.168652	0	0.06619684	2.418354	8.727412	0	0.4163739	40.73774	0.1025183	0	0.2458596	0.07183935	0.1998359	0.05435563	0	0.02810614	0.02249907	46.86197	0.06022502	0.09914571	1.137657	2.153602	7.522575	4.81986	23.2009	0.03792368	0.7458413	0.4052894	10.25548	9.159756	3.899927	425.3208	0	26.49107	2.605673	93.42062	229.7181	3.161425	0	0	0.08388485	0
TCGA.XF.AAMR	LN-	1030.266	3282.005	0.3384595	0.06199245	4.271943	31.17283	0	0	43.79338	0.8597187	0.3450354	0	9.514388	5.965961	0.1579283	0.2796988	0	59.77902	0.05772095	0.1674685	0.03946913	0.04329719	0.01732978	27.99912	183.5805	0.1145497	6.942789	0.20592	0.1086939	0.8145505	11.73169	0.01947367	0.03618773	0.04162292	2.837938	0.08551821	0.719243	8.776422	0.01177129	70.48343	11047.01	0.6160894	16.74653	0.2120246	0.0924659	0	0	0.1751568
TCGA.XF.AAMX	LN-	1.781867	40.02234	0.2204555	6.137573	2.219153	4.82504	0	0.03593199	0.5300454	0.4531671	0.02944852	44.30532	0	129.7604	0	0	0	0.1369585	0.2857336	0	0	0	0	16.33414	1.923173	0	277.8518	2.151977	0.1241684	2.714005	98.25462	0.4096988	0.03358849	14.73216	0.06711081	0	47.01874	0.386844	0	0.6140308	12.51577	0.3423247	85.39231	28.75204	0.13078	0.06435755	0	0
TCGA.XF.AAMY	LN-	20.13148	157.3518	0.8398849	0.03564442	7.891943	0	0.1344452	0	0.6508361	0.9886423	0.08209179	0.05836821	0.113478	80.11728	0	0.1378468	0.09333013	0.8908444	0.06637679	0.1444366	0.1361638	0.02489503	0.2391427	4.630178	4.840999	0.3951826	11.95264	0.2367999	0.009614899	0.9727276	1103.217	0.08397731	0.01560542	108.4136	2.089066	1.475138	34.44632	1.783476	0.08121911	12.29458	484.2254	8.545115	30.56151	0.1773235	0.3189963	0	1.783225	0.06714113
TCGA.XF.AAN1	LN-	0.03895866	24.37544	0.3174792	0.05814968	1.651088	69.66852	0.03655526	0	0.2295703	0.5376179	29.96529	0	0	180.241	0.222208	0.1874007	6.242542	0.2076154	0.2707148	0	0	0	0	13.85405	0.2284407	0.429796	0.4173009	0.2575407	0	0.6612044	3.838768	0.06849955	0.2673132	0.3513854	36.70029	0.3609771	7.143447	85.12068	0.03312486	18.94287	25.41505	4.918042	130.5662	27.26487	0	4.280429	0	0
TCGA.XF.AAN2	LN-	0.6453776	12.91869	0.02050396	0.5708387	5.759395	2.570192	0	0	0.05281935	2.528869	0.8627617	0	0	1.981743	0	0	0.1868331	0.1273813	0.1328765	0	0	0	0	43.76045	0.0400453	4.087334	0.0465514	0.5530445	0	1.460442	367.8909	0	0	0.1437271	0.06241791	0	281.6694	0.1660583	28.69689	4.431463	11.74557	0.6078293	16.67967	3.305708	0.04561309	0	0	0
TCGA.XF.AAN4	LN-	920.6735	7017.695	0.2044461	0.03234013	8.274639	0.1664125	0	0	36.40369	0	0.8192994	0	0.128698	0.8772967	0.08238782	0.625341	0	22.97773	0.2408943	0	0.02470824	0	0.1627304	0.1161554	136.8852	0	0.0843939	0.1432321	0.04361792	0.1470924	4.867671	0	0.02831755	0	4.837531	0	7.018704	0.1128938	0.110535	0.3733217	17939.51	0.1967759	8.928209	0.02011067	0	0.04069358	0	0.6091705
TCGA.XF.AAN5	LN-	0.2990265	18.78213	0	0	6.720909	118.6609	0	0	0.02202579	0.4814224	0.1541887	0	0.03552328	0.9224832	0	0	0	0	0.3324587	0	0.0340999	0	0.1497231	0.02671772	0.3506785	0.1649446	0	0.09883749	0	0.06766752	26.75368	0.02103069	0	0	0.3904262	1.292981	19.19029	0.10387	0	0.4121777	23.1385	4.94259	54.6798	0	0	0	0	0
TCGA.YC.A8S6	LN-	1.276255	103.5201	0.08688693	2.146834	19.11951	307.4476	0.03801655	0	2.730672	0.442628	1.497224	0.04951365	1.973395	130.1068	0	0.07795679	26.12669	1.403446	1.576605	0	1.894323	0.3801313	0.1014322	13.50284	4.853267	8.045585	3.116782	2.410523	0.1305008	1.742011	35.93	0.227961	0.2912371	0	91.51705	106.7407	52.74593	135.8109	0.2755921	17.39641	69.4529	3.532413	109.825	38.82799	0	0.03804733	0	0
TCGA.ZF.A9R2	LN-	0.03450239	1.007966	3.447965	45.70471	0.4435977	629.3617	0.03237391	0	0	132.2828	21.6453	0.5059745	3.012589	75.17205	0.03279849	2.721825	3.977818	0	0.6233481	0	0.01967264	0.01798389	0	10.06519	0.05780304	0.2854755	33.93308	0.05702052	0.006945695	2.029986	29.84913	0.2547899	0.1014586	0.1037308	12.09547	0.1065623	6.431787	29.99189	0	11.55661	0.4222272	1.504056	309.5329	7.685791	0	0	0	0
TCGA.ZF.A9R5	LN-	0.08936593	2.375076	0.1660932	0.02223126	1.773115	745.7429	0	0	0.7569924	0.0171281	10.80326	0	3.184906	544.832	0	2.751181	0	0.1190605	3.063518	0	0	0.07763456	0	81.7506	0.09981186	0.3286314	0.02900704	0.615379	0	0	1.70242	0.0209505	0.04866513	3.134565	13.76839	0	0.2731018	1.215819	0	64.91684	0.3365004	293.1522	81.81079	0.8432934	0	0.02797359	0	0
TCGA.ZF.A9RC	LN-	26.67402	326.9019	0.01440873	0	5.918967	0.1720141	0.9771822	0	0.7670989	1.101035	4.79256	0	0.1596362	13.37571	0.2554833	0.7756688	2.035042	2.103591	0.2334404	0	0.01915496	0	0.04205202	1.155629	18.40421	0.5559267	1.079529	0.08328008	0	3.497005	64.41673	0.02362717	0.02195306	1111.821	0.9649833	0.7263073	146.913	0.2333879	0.3713311	9.296046	1264.342	0.3356094	77.659	0.327405	0	0.8833308	0.1567855	0.09445139
TCGA.ZF.A9RM	LN-	0	1.348252	0.5336228	0	2.485407	72.91103	0	0	0.04470381	2.111235	15.88187	0.03708438	0.01802462	81.9709	0	0.7882314	0.5929751	0.1617143	0.716935	0	0.0173024	0	0	0.2982464	0.02541934	0	6.057582	0.1003009	0.2687893	5.218875	88.14714	0.05335517	0.1189793	16.92369	42.39413	0.1874465	111.5606	7.299499	0.3870206	7.633619	0.4856187	4.988212	64.01504	5.633145	0.4632572	4.815894	0.283244	0
TCGA.ZF.AA4V	LN-	0.02341988	22.37895	0	0	4.170927	0.05995852	0	0	0.05175206	0.08079685	25.13846	0	0	2.867393	0	0	15.1938	0.03120185	0.09764365	0.7790699	0.01335359	0	0.05863186	6.465958	0.01961806	6.846821	0.2280538	2.128773	0	8.241108	188.8131	0.09059227	0	0.1056171	0.1528917	3.110338	260.6617	8.948657	0	1.864281	1.851901	0.2977736	10.69106	0.07608182	0.02234571	0	0	0.09876803
TCGA.ZF.AA56	LN-	0.1012992	70.35608	0.08689482	239.0676	9.785268	126.2253	0.05431428	0	0.05329664	0.06656664	4.054313	0	0.03438282	48.77287	0.6328059	0.1113769	2.318813	0.1542388	0.1608926	0	0.346554	0.01508594	0	18.30885	0.1697101	1.915789	12.4288	0.4065735	0.3495875	0.7859409	57.43618	0.04071101	0.02836982	0.522093	7.633412	0.08939075	19.10489	8.696304	0	5.246125	37.8165	216.4588	22.51616	12.26329	0	3.614824	0.1350754	0
[truncated: 101 more columns]
