# Supplementary material for: A tumor microenvironment preoperative nomogram for prediction of lymph node metastasis in bladder cancer
Source: Front Oncol. 2022 Dec 15;12:1099965. doi: 10.3389/fonc.2022.1099965 (PMC9798213; doi:10.3389/fonc.2022.1099965)
Supplement: Supplementary file 1 [file DataSheet_1.zip › table S4Test set.csv]

SYMBOL	Type	ACTC1	ACTG2	ADAMTS19	ADH7	ANPEP	ANXA10	ASCL1	ATOH1	ATP1A2	ATP6V0A4	AZGP1	BPIFB2	BRINP1	BTBD16	BTNL3	C10orf82	C11orf86	C2orf40	C2orf66	C5orf67	CA1	CA10	CACNG6	CAPN8	CASQ2	CGB5	CHP2	CHRNA1	CHST9	CLDN9	CLIC3	COL2A1	CPLX2	CRH	CRTAC1	CST4	CST6	CTSE	CYP1A2	CYP3A5	DES	DUOXA2	EPHB6	ERN2	ERVV-2	FABP1	FABP9	FGF16
TCGA.BL.A13J	LN+	21.09797	184.6338	0	0	2.810076	0	0	0	2.075323	0.8419041	0.1525252	0	0.05271006	1.967645	0	0.4268619	0	1.832515	0	0	0.1011961	0.02312728	0	0.1387548	12.22806	0.1223738	12.44329	0.3299778	0	1.807312	181.1748	0.3588655	0	15.20735	0.1158642	0.8222348	255.3249	3.506324	0.1886298	8.883439	502.0098	2.498362	77.09549	5.250836	1.481725	0	0.2070752	0.1247471
TCGA.BT.A3PJ	LN+	0.1483102	15.5536	0.2348695	0.03405657	10.13714	0.02920746	0	0	0	0.1180752	2.607959	0	0.02710572	0.4399328	0	0	1.471347	0	0.6659091	0	0.02601963	0	0	0.09174023	0.01911301	1.258595	0.04443654	0.2451054	0.004593293	0.4905144	21.26849	0.200591	0	0.6859873	0.07447779	1.902724	116.6557	0.1783284	0	0.2044305	0.2792252	0.4558834	1.182713	0.01058902	0.02177043	0	0	0
TCGA.DK.A1A3	LN+	1.030829	66.14821	1.583729	0.06889323	14.97508	0.4332822	0.02887273	0	1.110605	41.04766	0.2644438	0	0.01827744	0.4449713	0	0	0	1.680821	0.1710567	0.2791658	0.05263524	0	0	1.41592	3.299312	0	0.1498182	1.474762	0.03716719	0.4177955	1001.956	0.1190278	0.05027003	0	0.3214113	0.1900756	779.7472	2.966097	0	0.20147	216.9299	0.1117829	1.796063	1.199553	19.81779	0	0	0
TCGA.DK.A3IL	LN+	101.5254	312.0193	0.7835528	0.04595737	0.9285824	0	0	0	2.993695	1.038632	0.2469677	0.2006821	0.09754026	0.8904957	0.01951305	0	0	3.199647	0.7987606	0	0.02340798	0	0	0.1283832	11.60635	0	1.419161	0.1356946	0.03305804	25.10654	353.9942	0	0.04024102	0.46285	0.9246318	6.529986	296.7115	2.121231	0.01745302	0.5163667	1055.982	3.597919	23.00568	0.06668325	0.2937793	0	0.09579847	0
TCGA.E7.A7DV	LN+	0.8050983	6.681946	0.008969039	0.04681908	107.654	0.08030556	10.49755	0	0.01540316	1.767519	0.1976844	0	0.04968457	0.3023975	0	0	26.19328	0.1950212	0	0	0	0	20.23423	0.1027639	0.05255099	0.1153497	0.1425407	2.246382	0.008419469	23.11656	133.6451	0.03676816	0.01366518	1.477456	0.04095516	3.035572	1289.493	0.1089582	0.01778026	0.7926759	1.476397	0	59.10725	0.1940959	0.4389553	0	0	0
TCGA.FD.A5BX	LN+	38.71851	327.8023	0.01391406	0.09684329	399.9334	2.657739	0.1826389	0	0.3703818	0.01865326	3.206162	0	7.784861	4.034453	0	0	0	3.284773	0	0	0.03699471	0	0	0.4637734	6.440446	0.08947353	7.328866	43.61498	0.1502071	0.03670597	411.1427	3.365363	0.01059969	0	2.859099	0	5.452698	0.1408597	0	0.5142435	1224.905	6.835301	5.73716	0.3312203	0.0309532	0	0.1514029	0.04560439
TCGA.FD.A6TH	LN+	0.1506959	15.67076	0.009233388	0	13.65475	0.1102299	0	0	0.6977145	0.5446463	2.886154	0.02630883	0.1150851	7.263905	0.02046482	0.0828439	0.1682701	5.449449	0.2692675	0.2604128	0	0	10.32098	0.1923504	1.20823	0.2968737	0.6917831	4.500656	0	11.10731	4160.657	0.03028148	0.007033971	0.06472347	0.9697318	1.063844	533.7495	0.2243392	0.2013474	0.5118789	3.201947	1.329492	60.48363	0.02997249	179.9355	0.8895154	0	0.242105
TCGA.GD.A2C5	LN+	18.94859	74.40552	0.182241	0.9815123	26.52476	0.1813023	0.1328963	0.04243344	0.7228239	0.06980375	0.7650912	0.1483606	0.3966033	25.66987	0	0.01946553	0.07907563	0.8895668	0.3093141	0	0	0	0.02532725	36.32844	5.915151	0.3348256	0.03940503	0.3678271	0	5.746233	143.0271	0.6261313	0.1917186	0.8820546	125.4982	0.4999349	251.4137	505.615	0.08601794	10.03332	310.4062	0.5880205	19.0634	5.286589	3.51358	0	0	0.05688653
TCGA.GU.A767	LN+	142.9291	639.1447	0.1702405	2.277213	4.335384	0.2540454	0	0.05202649	6.048323	0.6704117	28.07776	0.7276033	0.1473529	225.8364	0.0235825	8.257689	0.04847624	15.96349	0.6895302	0	0	0	0.03105305	0.1329922	14.31779	0.2736803	10.24245	0.1434945	0.08489863	0.1122757	56.41687	0.03489466	0.4863329	622.065	139.8449	0.2298587	11.75086	19.60411	0.06327855	1.658448	2413.395	0.4956572	63.67903	8.404391	0.6864243	0	0	0.139494
TCGA.S5.A6DX	LN+	7.053467	123.583	0.421008	0	5.101575	0.03590053	0.02631544	0	0.6197373	21.59254	2.506626	0.06854769	0.1499272	132.5369	0.02666056	0.1349062	0.0548035	1.905594	0.3897649	0	0.06396436	0.1023286	0.07021237	0.06264615	46.18698	0.4641029	5.188847	3.429875	0.1185633	3.363652	840.8092	0.2169707	0.04581755	6.450369	0.6957407	8.402158	917.4955	0.438387	0.07153786	7.654285	780.5947	0.1018822	13.05922	0.07809335	0.4549074	0.05267349	0	0.03942531
TCGA.UY.A78N	LN+	44.69056	396.5798	10.07896	38.27964	1.714791	4.78698	0.06497968	0	0.7481433	0.02654599	0.2975728	0.05642072	0	6.231136	0	0	0.09021611	3.813535	0.4170535	0	0.02632412	0.01203219	0	0.3918806	10.03574	0	0.2247828	0.1907491	0	1.828306	44.03558	0.243526	0.08296603	1.804439	106.9057	0.4990717	0.5643558	0.2605999	0.01962729	1.185254	915.1899	0.7966499	51.17026	0.02142587	0.110126	0.7370327	0.5386646	0
TCGA.XF.A9SK	LN+	5.790223	179.2651	0.1019593	0.02534453	13.24436	0.173887	0	0.213664	0.2876673	4.452093	3.26874	0	0.04034356	2.979278	0	0	0	0.1357337	0.09439282	0	0.01936352	0.05310391	0.04250988	7.054781	4.380897	0.9366326	12.26867	4.433839	0	20.05774	142.6173	0.01194221	0	0	0.9311494	1.678206	233.1989	29.84502	0	16.38377	372.8826	4.225372	34.09703	3.987398	1.134092	0	0	1.002538
TCGA.ZF.A9R9	LN+	20.62614	337.8158	0.02238226	0	74.35052	0.1002014	0	0	0.8552595	0.1050202	0.9866437	0	0.123988	17.07988	0	0	0	2.676717	0.4351465	0	0.01487749	0	0	0.03497012	9.44216	0.07196388	0	0.2587315	0	6.701662	29.77232	0.5780567	0.3154388	0	0.2555092	1.853525	39.86932	10.85356	271.0827	51.78191	741.5127	0.1421808	0.7160304	0.1816375	0.1991662	0.3675402	0	0
TCGA.4Z.AA7N	LN-	63.14327	447.8258	1.243907	0.1898623	17.34781	8.271709	0.3341945	0.3734759	4.403671	0.2047915	2.011429	0	0.3324462	23.44671	0	0.2447499	0.4971289	1.830268	0.8485445	0.3077403	0.08703421	0.07956296	0.06369044	9.75152	10.31436	0.140331	14.07104	1.513595	1.167688	0.8635492	107.49	0.01789242	0.01662465	9.637276	14.51563	0.1571483	63.12973	50.1059	0.2163094	9.748659	957.5104	2.864973	48.91391	11.66488	3.204119	0.04778073	0	0
TCGA.4Z.AA83	LN-	0.03412757	20.77116	0.01463737	0	4.826564	65.44152	0	0	0.1759645	0.6868026	0.3519477	0.3336518	8.716601	114.2639	0.06488434	0.5253183	70.02262	0.09093498	1.565155	0	0.03891785	0	0	19.51529	0.2287003	0.2823742	0.6314102	0.1692032	0	3.282198	121.7312	0.5880513	0.1449592	1.539058	109.7486	61.45092	52.66831	306.6185	0.02901719	26.33142	2.473716	43.73266	39.95852	17.81788	0.6838079	0.09614441	0	0
TCGA.BT.A20N	LN-	0.2456262	25.94334	0.04862284	0.3102183	2.753145	41.50351	0.03545743	0	0	0.04345601	0.1623764	0	0.02244578	37.41369	0	0	0.07384226	0	0.2625847	0	0.0215464	0	0.04730209	0	0.0316543	0.3126662	32.12389	0.3747094	0	1.068912	13.33007	0.02657695	0	298.6261	0.4687207	0.4668483	23.67379	0.09844713	7.38991	1.718898	2.881377	1.098208	138.1508	0.03507433	0.03605544	0	0.1763597	0
TCGA.CF.A1HS	LN-	0.09853073	2.098917	0.02817333	0.5147343	32.29585	0.08408463	0	0	0.1209601	0.3588084	1.016119	0	2.438562	0.3482907	0	0.1579856	0.4492542	0.1312706	0.1369335	1.191875	0	0	0.2877845	0.2347633	0.4401917	0	1.471163	0.1899768	0	0.2229678	9.579219	1.501438	0.01073118	0	1.693857	1.825902	16.36028	0.4278211	0.05585094	3.780173	0.3710098	0.9843236	2.575122	0.2743602	0.06267436	0	0	0
TCGA.CF.A47W	LN-	0.009219363	13.60157	0.237252	0	1.949217	607.0926	0	0	0.2240973	0.06361223	14.87949	0	3.526632	870.4997	0.01752812	4.417	0.9728331	0.4421799	0.8456349	0	0.02102686	0.009610927	0	11.87011	0.2316827	0.2542724	4.686235	0.06094567	0	0.02086274	3.015969	0.01296805	0.1084428	0	44.62237	0.2277956	2.422992	6.244764	0	11.15759	2.325891	0.452135	151.8547	44.32603	0	0	0	0
TCGA.CF.A9FF	LN-	0.2841684	32.13941	0.3285469	0	2.423938	111.9108	0	0	1.456095	0.02841623	1.189207	0.03019786	0.1027423	68.22597	0	0	1.062293	0.6584208	2.232181	0.0747269	0.01408936	0	0	40.93336	2.649472	0.06815164	13.28219	0.2450254	0	1.929157	16.41065	0.1477204	0.4036874	410.3094	57.86401	0.07631895	14.72533	42.7667	0.02101009	48.37462	54.12875	1.077191	27.60833	82.06282	0.04715387	0	0	0
TCGA.DK.A2I1	LN-	20.43355	223.0513	0	0.08125875	5.608238	0	0.1191926	0	0.9156253	0.1565147	88.20768	0	0.4634974	99.03699	0	0.1920416	0.0709217	1.716562	0.277419	0	0	0	0.02271561	0.04864256	4.605954	0	0.3357467	0.4048753	0	0.2669251	45.13181	0.07657738	0.01778787	518.5531	115.993	2.858447	254.4377	358.8302	5.184356	1.450802	413.1306	4.746478	9.335341	0.08421775	0.2424058	0	0	0
TCGA.DK.A6B0	LN-	0.09145211	4.74508	0.2843737	0.1023761	1.154027	730.7245	0	0	0.1431444	0.1314596	4.735243	0	7.971594	472.1416	0	3.73921	3.261372	0.2436797	0.7625758	0	0	0	0	35.35046	0.05745481	0.378341	6.03331	0.1889234	0.1979104	0.1810808	12.79588	0	0.1718141	0	99.27042	15.39376	9.292616	225.8822	0	19.95647	1.678735	9.260663	71.55423	78.95201	0	0	0	0
TCGA.DK.AA77	LN-	0.04920999	8.286393	0.08442498	57.34061	1.890269	291.4457	0	0	0.04832966	0.1509074	1.184139	20.56731	0	119.5825	0	0	0	0.04370767	1.27661	0	0	0	0	19.21429	0.08244317	0	13.96034	0.4608535	0.01981298	0.4454344	83.6593	0.1153654	0.6431473	19.18404	25.82905	0	24.06168	215.4364	0	25.6288	0.7720683	3.426363	127.7254	36.22051	0.09390586	0.03080771	0	0
TCGA.E7.A678	LN-	0.01691644	4.344872	0.05804393	0.05049896	1.09553	612.2553	0	0	0.06230183	0.01945349	5.059177	0	0.2210574	231.2186	0	3.612927	0	0.04507489	3.714533	0	0.0385818	0.08817459	0	1.980022	0.08502209	0	40.52256	0	0	0	4.467163	0	0.3205784	0.05085897	426.8107	0.2089891	5.583229	13.86761	0	31.84019	0.4140341	51.4361	221.868	32.92575	0	0	0.1578982	0
TCGA.FD.A3B8	LN-	196.5704	1772.153	0.04302047	0	20.93224	2.66423	0.164703	0	7.323562	0.1009285	0.258601	0	0.5659973	0.2417443	0.1907006	0.3136158	0	11.8265	0.1045482	0.07583269	0	0	0.09416677	0.302469	57.42849	0	0.073254	2.154978	0.02019221	0.5107054	9.685709	0.0793622	0.008193221	0	0.818515	0.2323449	41.30464	22.97367	0.02132099	0.37157	4450.465	0.5237919	7.17625	0.2792974	0	0	0	0.03525071
TCGA.FD.A5BV	LN-	0.2759064	18.47183	0.5986446	0.290695	4.358813	10.9694	0.06091423	0	0	1.138495	1.032134	0	0	72.59883	0	0	0.3805728	0.2594715	0.9924385	0	0	0	0	13.8341	0.1903322	0	0.7269815	0	0.02613782	3.782863	21.17331	0.9588174	0	49.57526	1.885958	0.5012649	53.26841	8.202691	0.02759897	24.8655	7.547333	0.3832302	81.45458	0.1205122	0.03097079	0	0	0
TCGA.FT.A3EE	LN-	0.08973183	6.125842	0.006414355	0.9152137	3.161946	23.62363	0.05613079	0.01568211	0.09363451	1.023295	1.066755	0	0.3908601	74.65452	0	0.02877547	0.7598227	0.03984932	0.415684	0	0	68.43444	0.1872036	3.033268	0.05011027	0.6187069	9.742581	0.2348015	2.044239	5.380999	96.46265	0.04733164	0.004886439	0.02248142	0.2050283	26.65174	152.9691	10.98718	0.01271585	4.550622	0.5068173	25.26281	327.2346	2.241795	1.5839	0	0	0.02102353
TCGA.G2.A2ES	LN-	0.2272689	43.0847	0	99.40664	6.973271	67.67092	0	0	0	0.227264	0.9001388	0	0.02347715	0.2857802	0.07514614	0.6084001	0.03861764	0	0.4119755	0	0	0	0	0.9005379	0.03310881	0	2.386253	0.5388998	0	0	85.25224	0.0764449	0	0.02970781	0.02580306	0.3662248	9.481878	0.03432358	0	4.726246	20.03602	403.4168	0.5251057	10.8774	0.05656825	0	0	0.0277813
TCGA.GC.A3WC	LN-	62.34032	201.4157	0	335.1921	6.540667	204.2013	1.046367	0	5.359199	9.227093	0.9349877	0	0.6785425	0.3408761	0	0.1046674	0.05314936	3.587445	0.7560011	0.3290133	0.1240674	0.02835429	0	0.6683082	11.68808	0.3000632	4.264154	0.2022781	9.45065	0.1230991	3.055253	0.009564629	0.8975796	0	0.5504467	0.2520172	0.6649622	0.07085918	0.02312621	5.548696	662.8111	0.8645616	14.21708	6.765771	0.1038063	0	0.7616293	0.1529413
TCGA.GU.A766	LN-	18.97742	191.1213	0.01982812	0	10.81991	0.2367119	0.1735121	0	1.498298	0.1860718	0.417162	0.02824829	0.0137299	0.958211	0	1.578881	0.0903374	4.526962	0.2569934	0.1398051	0.01317976	0	0.1736058	0.02065302	5.770077	0.1275036	0.090034	0.2483072	0	0.3661529	32.66112	0.0162569	0.007552507	0.173737	0.331983	0.1427836	158.0202	0.6222661	0	0.302686	718.8665	2.099266	1.389466	0.03218202	1.058631	0	0	0.09748227
TCGA.HQ.A5NE	LN-	1.216807	82.6959	0.1084448	0.990658	9.075168	172.7933	0.1186225	0	0.6634798	1.762752	2.390206	0.03862418	0.9949708	92.26049	0.1201782	0.1520296	3.45854	0.2526434	0.5270847	0.09557848	0	0	0	4.828886	1.32374	0.3486739	22.46656	0.4700949	2.074174	4.720365	206.3481	0.3223093	0.07228636	0	11.86392	1.659451	125.948	41.27903	0	19.31011	134.4786	181.0042	35.87652	7.715161	1.899814	0	0	0.04442951
TCGA.K4.A5RI	LN-	28.63893	233.7059	0	373.3164	2.271813	134.073	0.2070076	0.02891742	1.300026	0.285418	3.199452	0	0.0491411	2.073689	0.0262153	0.05306125	0	2.755543	0.1916277	0.08339679	0.03144805	0.02874847	0	10.74302	10.85724	3.270523	27.98148	0.4785437	0.01110316	0.0312026	2.608612	0.01939519	0.153178	0	0.1620287	0.5962149	0.7584822	2.083483	0	0.5226703	573.118	51.19231	26.47504	1.151837	0	0	0	0
TCGA.PQ.A6FN	LN-	14.39006	166.8717	0.01259575	6.618914	15.04718	0.2255557	0.08266728	0	0.6164999	0.08442964	0.05047635	0.03588927	0.08721874	1.189089	0	0	0.1147731	0.7825139	0.04081356	0	0	0	0.03676084	0.1574372	1.57441	0	2.40214	0.1213357	0	0.2658257	233.5221	0.14458	0.0767633	79.24272	0.3067507	0.1814057	33.47556	1.122121	0	0.597081	564.1008	0.3733946	4.400476	3.529916	0.0280205	0	0.5482321	0
TCGA.XF.A8HD	LN-	0.3265989	35.81866	0.5151285	0	1.886327	0.02697237	0.03954202	0.02209491	0.03880116	0.1938481	0.760543	0	0.02503147	1.239115	0	0.02027123	0.4529177	0.1403617	0.4978173	0	0.02402849	0.03294872	0	96.64653	0.2471055	9.356367	0	0.9228069	0	2.384095	230.5422	0.01481927	0	1.900477	0.06877841	6.312613	705.2915	0.6770258	0.03583133	9.540983	33.06528	0.01913623	8.976284	0.0488935	0	0	0	0.02962057
TCGA.XF.A9T8	LN-	8.598516	82.94959	0	0.09423012	7.239009	0.9051084	0.02369476	0	0.1302045	0.04355983	0.6727591	0	0.0149996	0.4138606	0.1440331	0.02429425	0	0.1345743	0.3509493	0.1527339	0	0	0.03161006	0.9137999	2.644161	0.06964738	0	0.2921369	0.5541144	0.08571724	6.867575	0.05328088	0	0	0.5769971	0	17.36367	0.1754353	0.06441361	11.87829	218.3192	96.96497	3.233914	0.04687751	0	0	0.117854	0.07099812
TCGA.XF.AAMW	LN-	0.1300458	5.318891	0.02231074	0.7376042	36.98217	5.926286	0.09761854	0	0.07663164	0.05981979	1.251716	0	0.6179591	1.855482	0.04944939	1.100972	0	0.138606	1.445854	0	0.02965991	0	0	1.998548	0.4357404	4.160569	2.633979	0.1719366	0.4398172	0.2354273	14.96674	0.1280466	0.01699627	0	1.663994	1.285289	14.46606	5.465907	0	2.652973	1.273161	43.93522	7.431988	5.238588	0	0	0	0.07312516
TCGA.YF.AA3L	LN-	0.04957964	47.43636	0.07442676	0	2.455348	155.8719	0	0	0.228247	0.4703767	29.0376	0.1211802	0.01472471	85.65252	0.07069671	0	3.633108	0.4293509	0.6890352	0	0	0.01292135	0	26.22496	0.1245937	0	8.49706	0.0614535	0.01497136	3.618292	5.373831	0.07845663	0.04049866	0.2981205	62.72726	4.36418	15.68182	9.622799	0.1686217	70.95453	124.6378	4.68285	439.4079	0.0115046	0	20.92813	0	0
[truncated: 101 more columns]
