# Supplementary material for: A tumor microenvironment preoperative nomogram for prediction of lymph node metastasis in bladder cancer
Source: Front Oncol. 2022 Dec 15;12:1099965. doi: 10.3389/fonc.2022.1099965 (PMC9798213; doi:10.3389/fonc.2022.1099965)
Supplement: Supplementary file 1 [file DataSheet_1.zip › table S5.txt]

(Intercept)	-6.44E-01
AZGP1	-2.40E-03
C11orf86	-2.98E-03
C5orf67	2.08E-01
CHP2	-1.71E-03
CLDN9	3.18E-03
CLIC3	5.77E-05
EPHB6	-5.13E-04
ERVV.2	2.49E-04
GABBR2	2.97E-03
GAD2	-2.22E-02
HS3ST2	4.87E-02
HSD17B2	-6.45E-03
KCNK13	3.42E-03
MPPED1	-4.07E-02
MYH2	9.45E-01
NOG	6.48E-03
SERPINB11	-5.51E-03
SHH	-2.79E-03
SLC6A15	-6.14E-04
SP8	-3.87E-03
STEAP4	1.12E-02
