# Supplementary material for: A tumor microenvironment preoperative nomogram for prediction of lymph node metastasis in bladder cancer
Source: Front Oncol. 2022 Dec 15;12:1099965. doi: 10.3389/fonc.2022.1099965 (PMC9798213; doi:10.3389/fonc.2022.1099965)
Supplement: Supplementary file 1 [file DataSheet_1.zip › table S6.xlsx]

## Sheet: Uni
	β	OD	2.5	97.5	P value
Score	2.4712	11.8362	6.05129	25.455	1.38e-11
C3orf70	-2.1173	0.12036	0.00660256	0.609397	0.042

## Sheet: Multi
	β	OD	2.5	97.5	P value
(Intercept)	0.81				0.00456
Score	2.525	12.4913	6.09884	28.1878	9.17e-11
C3orf70	-1.9886	0.136892	0.00743688	0.716319	0.05857
	β	OD	2.5	97.5	P value
(Intercept)	0.8615				0.000265
Score	2.4576	3.08894	2.02719	4.94975	2e-11
C3orf70	-1.9767	0.126048	0.00684586	0.656758	0.060251
